# Supplementary material for: Metabolic profiling of human melanoma cell lines with high and low metastatic capacity by 1H-NMR spectroscopy
Source: PLoS One. 2026 Jul 1;21(7):e0352639. doi: 10.1371/journal.pone.0352639 (PMC13322499; doi:10.1371/journal.pone.0352639)
Supplement: S2 File — (XLSX) [file pone.0352639.s002.xlsx]

## Sheet: Integrals_all_cell
(ppm)	HT168M1/1	HT168M1/2	HT168M1/3	HT168M1/4	HT168M1/5	HT168M1/6	HT168M1/7	HT168M1/8	HT168M1/9	HT168M1/10	HT168M1/11	HT168M1/12	HT168M1/13	HT168M1/14	HT168M1/15	HT168M1/16	MRC5/1	MRC5/2	MRC5/3	MRC5/4	MRC5/5	MRC5/6	MRC5/7	MRC5/8	MRC5/9	MRC5/10	MRC5/11	WM983B/1	WM983B/2	WM983B/3	WM983B/4	WM983B/5	WM983B/6	WM983B/7	WM983B/8	WM983B/9	WM983B/10	WM983B/11	WM983B/12	WM983B/13	WM983B/14	WM983B/15	WM983B/16
[0.50 .. 0.52]	2.49E-06	6.64E-05	2.20E-04	1.15E-04	2.92E-05	0.00E+00	1.35E-04	1.25E-04	8.78E-05	7.16E-05	1.41E-04	1.94E-04	1.07E-04	1.19E-04	7.96E-05	5.80E-05	9.26E-05	1.28E-04	1.63E-04	1.43E-04	9.63E-05	1.45E-04	1.82E-04	9.84E-05	3.32E-04	3.17E-04	4.03E-04	3.84E-04	4.00E-05	2.04E-04	1.55E-04	2.43E-04	1.55E-04	1.88E-04	1.56E-04	6.13E-05	0.00E+00	7.90E-06	1.12E-04	1.52E-04	9.14E-05	8.97E-05	1.08E-04
[0.52 .. 0.54]	0.00E+00	6.62E-05	2.34E-04	8.88E-05	2.60E-05	0.00E+00	1.65E-04	1.09E-04	9.05E-05	6.30E-05	1.29E-04	2.08E-04	1.13E-04	1.23E-04	8.66E-05	7.74E-05	1.30E-04	1.63E-04	2.17E-04	1.72E-04	9.61E-05	1.79E-04	1.98E-04	1.02E-04	3.66E-04	3.56E-04	4.27E-04	3.81E-04	7.92E-05	2.27E-04	1.49E-04	2.75E-04	1.63E-04	1.95E-04	1.73E-04	8.25E-05	0.00E+00	0.00E+00	1.40E-04	1.84E-04	8.97E-05	1.14E-04	1.11E-04
[0.54 .. 0.56]	3.05E-05	9.11E-05	1.88E-04	1.45E-04	1.92E-05	0.00E+00	1.61E-04	9.63E-05	6.69E-05	8.25E-05	1.76E-04	2.40E-04	1.18E-04	1.42E-04	1.08E-04	7.70E-05	1.03E-04	1.73E-04	2.26E-04	1.63E-04	1.17E-04	1.66E-04	1.82E-04	9.19E-05	4.14E-04	3.94E-04	4.85E-04	3.83E-04	2.95E-05	2.41E-04	1.78E-04	2.89E-04	1.69E-04	2.08E-04	1.71E-04	8.60E-05	0.00E+00	1.84E-05	1.47E-04	1.87E-04	1.17E-04	1.19E-04	1.18E-04
[0.56 .. 0.58]	1.91E-05	8.33E-05	2.02E-04	1.25E-04	1.03E-05	0.00E+00	1.94E-04	9.66E-05	1.01E-04	8.40E-05	1.61E-04	2.38E-04	1.12E-04	1.33E-04	1.01E-04	6.52E-05	9.68E-05	1.75E-04	1.96E-04	1.82E-04	1.18E-04	1.97E-04	1.92E-04	8.65E-05	4.33E-04	4.27E-04	4.94E-04	4.04E-04	5.35E-05	2.52E-04	1.41E-04	2.93E-04	1.69E-04	2.08E-04	1.89E-04	8.72E-05	0.00E+00	2.13E-05	1.79E-04	1.89E-04	9.45E-05	1.24E-04	1.08E-04
[0.58 .. 0.60]	2.22E-05	9.40E-05	2.11E-04	1.09E-04	4.81E-05	0.00E+00	1.83E-04	1.25E-04	9.59E-05	8.21E-05	1.80E-04	2.48E-04	1.10E-04	1.63E-04	1.16E-04	9.46E-05	8.20E-05	1.76E-04	2.36E-04	1.75E-04	9.84E-05	1.89E-04	2.17E-04	8.25E-05	4.55E-04	4.19E-04	5.11E-04	4.02E-04	1.15E-04	2.72E-04	1.64E-04	2.96E-04	1.90E-04	2.50E-04	1.91E-04	9.58E-05	0.00E+00	1.45E-05	1.78E-04	2.06E-04	1.02E-04	1.15E-04	1.41E-04
[0.60 .. 0.62]	8.02E-05	1.16E-04	1.92E-04	1.43E-04	0.00E+00	0.00E+00	2.02E-04	1.23E-04	1.15E-04	9.09E-05	1.90E-04	2.84E-04	1.47E-04	1.49E-04	1.26E-04	9.20E-05	7.52E-05	2.37E-04	2.05E-04	2.04E-04	1.32E-04	2.15E-04	1.94E-04	1.43E-04	5.09E-04	4.68E-04	5.81E-04	4.21E-04	1.03E-04	3.03E-04	2.09E-04	3.39E-04	2.06E-04	2.40E-04	2.38E-04	1.13E-04	0.00E+00	8.92E-06	2.14E-04	2.20E-04	1.26E-04	1.21E-04	1.52E-04
[0.62 .. 0.64]	3.46E-04	1.45E-04	2.55E-04	1.92E-04	2.40E-05	0.00E+00	1.98E-04	1.19E-04	1.25E-04	1.09E-04	2.09E-04	3.11E-04	1.53E-04	1.72E-04	1.28E-04	1.02E-04	8.60E-05	2.34E-04	2.48E-04	2.08E-04	1.36E-04	2.37E-04	2.32E-04	1.44E-04	5.41E-04	5.15E-04	5.98E-04	4.75E-04	1.26E-04	3.37E-04	2.06E-04	3.12E-04	2.15E-04	2.54E-04	2.39E-04	1.35E-04	0.00E+00	2.47E-05	2.23E-04	2.37E-04	1.34E-04	1.40E-04	1.45E-04
[0.64 .. 0.66]	5.68E-04	1.94E-04	2.32E-04	2.02E-04	3.91E-05	0.00E+00	2.37E-04	1.55E-04	1.22E-04	1.04E-04	2.33E-04	3.28E-04	1.82E-04	1.95E-04	1.46E-04	1.05E-04	9.69E-05	2.57E-04	3.05E-04	2.36E-04	1.50E-04	2.50E-04	2.08E-04	1.16E-04	6.24E-04	5.47E-04	6.40E-04	4.95E-04	1.84E-04	3.69E-04	2.71E-04	4.01E-04	2.65E-04	2.90E-04	2.80E-04	1.36E-04	0.00E+00	3.94E-05	2.12E-04	2.70E-04	1.46E-04	1.63E-04	1.66E-04
[0.66 .. 0.68]	1.65E-04	1.79E-04	2.20E-04	1.87E-04	3.60E-05	0.00E+00	2.38E-04	1.76E-04	1.63E-04	1.13E-04	2.59E-04	3.53E-04	1.68E-04	2.05E-04	1.71E-04	1.41E-04	7.80E-05	3.07E-04	2.76E-04	2.78E-04	1.58E-04	2.53E-04	2.75E-04	1.43E-04	6.83E-04	6.07E-04	7.11E-04	5.62E-04	1.78E-04	4.12E-04	2.72E-04	4.08E-04	3.06E-04	3.19E-04	3.18E-04	1.75E-04	0.00E+00	5.96E-05	2.63E-04	2.70E-04	1.79E-04	1.86E-04	1.94E-04
[0.68 .. 0.70]	1.31E-04	2.05E-04	2.15E-04	2.52E-04	4.41E-05	1.52E-05	3.11E-04	1.85E-04	1.84E-04	1.37E-04	2.88E-04	3.98E-04	1.97E-04	2.13E-04	2.02E-04	1.51E-04	8.28E-05	3.39E-04	3.47E-04	3.23E-04	1.75E-04	2.73E-04	2.54E-04	1.80E-04	7.50E-04	6.84E-04	8.20E-04	6.12E-04	2.43E-04	4.68E-04	3.32E-04	4.79E-04	3.72E-04	3.62E-04	3.62E-04	1.80E-04	2.73E-05	7.10E-05	2.81E-04	2.92E-04	1.95E-04	2.07E-04	2.21E-04
[0.70 .. 0.72]	2.29E-04	2.47E-04	2.96E-04	3.14E-04	7.09E-05	4.59E-05	3.58E-04	2.73E-04	2.02E-04	1.41E-04	3.26E-04	4.26E-04	2.26E-04	2.58E-04	2.15E-04	1.73E-04	1.01E-04	4.16E-04	4.36E-04	3.57E-04	2.40E-04	3.07E-04	3.01E-04	1.99E-04	8.75E-04	7.39E-04	8.97E-04	6.66E-04	3.04E-04	5.20E-04	4.52E-04	5.74E-04	4.30E-04	4.49E-04	4.26E-04	1.95E-04	2.68E-05	9.36E-05	3.28E-04	3.20E-04	2.23E-04	2.20E-04	2.59E-04
[0.72 .. 0.74]	3.65E-04	4.05E-04	4.35E-04	3.90E-04	1.36E-04	7.49E-05	4.12E-04	2.74E-04	2.73E-04	1.95E-04	4.07E-04	5.27E-04	3.51E-04	3.46E-04	3.38E-04	2.97E-04	1.18E-04	5.30E-04	4.97E-04	4.51E-04	2.91E-04	3.92E-04	3.64E-04	2.58E-04	9.93E-04	8.63E-04	9.77E-04	9.10E-04	2.96E-04	6.62E-04	6.26E-04	6.79E-04	5.36E-04	5.82E-04	5.48E-04	3.09E-04	1.00E-04	1.82E-04	4.21E-04	4.37E-04	3.28E-04	3.27E-04	3.26E-04
[0.74 .. 0.76]	4.27E-04	4.07E-04	4.83E-04	5.33E-04	1.89E-04	1.59E-04	5.08E-04	3.63E-04	3.21E-04	2.09E-04	4.54E-04	5.57E-04	3.49E-04	3.49E-04	3.41E-04	2.83E-04	1.39E-04	6.09E-04	6.28E-04	5.28E-04	2.71E-04	3.95E-04	4.18E-04	2.52E-04	1.10E-03	9.46E-04	1.09E-03	9.86E-04	4.05E-04	7.68E-04	7.86E-04	7.71E-04	7.46E-04	7.29E-04	6.75E-04	3.19E-04	1.29E-04	1.91E-04	4.39E-04	4.33E-04	3.07E-04	3.20E-04	4.11E-04
[0.76 .. 0.78]	5.80E-04	5.23E-04	6.08E-04	5.80E-04	1.90E-04	1.90E-04	5.38E-04	3.64E-04	3.57E-04	2.34E-04	5.32E-04	6.30E-04	3.65E-04	3.68E-04	3.71E-04	3.18E-04	2.08E-04	7.94E-04	8.05E-04	6.75E-04	3.72E-04	5.08E-04	4.68E-04	3.02E-04	1.26E-03	1.06E-03	1.26E-03	1.09E-03	4.64E-04	9.61E-04	1.07E-03	9.74E-04	9.02E-04	9.26E-04	8.14E-04	3.61E-04	1.39E-04	2.29E-04	5.15E-04	4.53E-04	3.42E-04	3.73E-04	3.95E-04
[0.78 .. 0.80]	8.69E-04	6.86E-04	8.50E-04	9.35E-04	2.82E-04	2.18E-04	6.64E-04	4.63E-04	4.35E-04	2.81E-04	6.35E-04	7.30E-04	4.36E-04	4.26E-04	4.26E-04	3.52E-04	3.44E-04	1.03E-03	1.13E-03	9.33E-04	3.95E-04	6.26E-04	5.75E-04	3.59E-04	1.43E-03	1.22E-03	1.42E-03	1.42E-03	7.01E-04	1.24E-03	1.67E-03	1.37E-03	1.23E-03	1.39E-03	1.19E-03	4.83E-04	2.21E-04	3.28E-04	6.59E-04	5.37E-04	4.02E-04	4.67E-04	4.44E-04
[0.80 .. 0.82]	1.62E-03	1.02E-03	1.19E-03	1.69E-03	4.25E-04	3.63E-04	8.57E-04	5.85E-04	5.38E-04	3.55E-04	7.37E-04	8.73E-04	4.74E-04	5.02E-04	5.01E-04	4.34E-04	4.68E-04	1.38E-03	1.72E-03	1.61E-03	5.07E-04	7.47E-04	7.32E-04	4.10E-04	1.50E-03	1.31E-03	1.53E-03	1.92E-03	1.22E-03	1.81E-03	3.33E-03	2.10E-03	1.81E-03	2.18E-03	1.83E-03	6.93E-04	3.96E-04	5.65E-04	9.03E-04	6.55E-04	4.95E-04	5.83E-04	5.95E-04
[0.82 .. 0.84]	2.63E-03	1.66E-03	2.00E-03	2.81E-03	6.59E-04	6.35E-04	1.15E-03	8.73E-04	7.72E-04	5.14E-04	9.62E-04	1.16E-03	6.52E-04	6.57E-04	6.99E-04	6.40E-04	7.99E-04	2.00E-03	2.28E-03	2.41E-03	7.05E-04	9.43E-04	9.79E-04	6.61E-04	1.77E-03	1.52E-03	1.76E-03	2.70E-03	2.25E-03	2.70E-03	5.30E-03	2.74E-03	2.44E-03	2.81E-03	2.44E-03	1.07E-03	6.89E-04	9.21E-04	1.36E-03	8.48E-04	6.93E-04	8.31E-04	8.72E-04
[0.84 .. 0.86]	4.41E-03	3.31E-03	5.17E-03	4.53E-03	1.71E-03	1.65E-03	1.78E-03	1.94E-03	1.29E-03	1.04E-03	1.46E-03	1.76E-03	1.25E-03	1.27E-03	1.36E-03	1.19E-03	2.39E-03	3.48E-03	4.11E-03	3.15E-03	1.29E-03	1.65E-03	1.87E-03	1.40E-03	2.31E-03	2.08E-03	2.30E-03	4.60E-03	4.07E-03	5.07E-03	8.10E-03	3.43E-03	3.26E-03	3.58E-03	3.30E-03	1.66E-03	1.31E-03	1.67E-03	2.30E-03	1.51E-03	1.38E-03	1.58E-03	1.59E-03
[0.86 .. 0.88]	6.74E-03	5.66E-03	8.96E-03	6.67E-03	3.49E-03	3.61E-03	3.00E-03	3.82E-03	1.97E-03	1.85E-03	2.19E-03	2.50E-03	2.22E-03	2.25E-03	2.41E-03	2.06E-03	4.74E-03	5.26E-03	6.74E-03	3.96E-03	2.42E-03	2.76E-03	3.29E-03	2.66E-03	3.17E-03	2.78E-03	2.99E-03	7.36E-03	6.53E-03	7.93E-03	1.16E-02	4.62E-03	4.43E-03	4.72E-03	4.66E-03	2.19E-03	2.06E-03	2.38E-03	3.41E-03	2.52E-03	2.45E-03	2.67E-03	2.97E-03
[0.88 .. 0.90]	4.39E-03	3.92E-03	3.63E-03	3.94E-03	2.26E-03	2.36E-03	2.39E-03	2.38E-03	1.86E-03	1.69E-03	2.11E-03	2.33E-03	2.34E-03	2.22E-03	2.12E-03	2.12E-03	2.29E-03	3.35E-03	3.58E-03	3.11E-03	2.22E-03	2.43E-03	2.58E-03	2.26E-03	3.31E-03	2.99E-03	3.22E-03	5.98E-03	5.16E-03	4.31E-03	6.84E-03	4.33E-03	4.53E-03	4.08E-03	4.01E-03	2.65E-03	2.30E-03	2.62E-03	3.22E-03	2.12E-03	2.08E-03	2.20E-03	2.43E-03
[0.90 .. 0.92]	3.93E-03	3.24E-03	2.88E-03	2.62E-03	1.90E-03	1.98E-03	2.17E-03	2.02E-03	1.55E-03	1.21E-03	1.98E-03	2.10E-03	1.83E-03	1.68E-03	1.66E-03	1.58E-03	1.50E-03	2.67E-03	2.64E-03	2.84E-03	2.07E-03	2.33E-03	1.93E-03	2.06E-03	3.29E-03	2.90E-03	3.19E-03	5.11E-03	4.70E-03	3.32E-03	4.83E-03	3.83E-03	4.07E-03	3.52E-03	3.38E-03	2.52E-03	2.10E-03	2.36E-03	2.69E-03	1.69E-03	1.65E-03	1.78E-03	2.24E-03
[0.92 .. 0.94]	5.63E-03	4.67E-03	4.37E-03	3.53E-03	3.51E-03	3.48E-03	3.41E-03	3.38E-03	3.48E-03	3.09E-03	4.05E-03	4.30E-03	2.79E-03	2.68E-03	2.71E-03	2.57E-03	3.13E-03	4.28E-03	4.14E-03	3.91E-03	3.97E-03	3.95E-03	3.33E-03	3.85E-03	5.25E-03	4.75E-03	5.03E-03	7.83E-03	6.78E-03	5.05E-03	6.13E-03	5.75E-03	5.65E-03	5.13E-03	5.34E-03	4.97E-03	4.39E-03	4.64E-03	5.14E-03	2.67E-03	2.54E-03	2.69E-03	2.61E-03
[0.94 .. 0.96]	7.79E-03	7.31E-03	8.09E-03	6.16E-03	6.77E-03	6.98E-03	7.03E-03	6.60E-03	8.91E-03	8.78E-03	1.01E-02	1.02E-02	5.68E-03	5.34E-03	5.51E-03	5.25E-03	8.89E-03	9.96E-03	9.47E-03	9.54E-03	8.64E-03	8.01E-03	6.88E-03	8.22E-03	1.08E-02	9.96E-03	1.04E-02	1.08E-02	1.09E-02	9.02E-03	9.38E-03	9.24E-03	8.54E-03	8.21E-03	8.07E-03	1.05E-02	1.03E-02	1.01E-02	1.09E-02	4.78E-03	4.43E-03	5.00E-03	4.42E-03
[0.96 .. 0.98]	7.58E-03	7.11E-03	9.06E-03	6.50E-03	7.17E-03	7.63E-03	8.59E-03	6.99E-03	1.00E-02	9.81E-03	1.13E-02	1.10E-02	5.91E-03	5.47E-03	5.64E-03	5.42E-03	1.05E-02	1.11E-02	1.12E-02	1.14E-02	9.51E-03	8.96E-03	7.89E-03	8.99E-03	1.18E-02	1.11E-02	1.15E-02	1.02E-02	1.18E-02	9.86E-03	1.04E-02	9.36E-03	8.61E-03	8.52E-03	8.26E-03	1.19E-02	1.22E-02	1.16E-02	1.24E-02	4.78E-03	4.40E-03	5.23E-03	4.64E-03
[0.98 .. 1.00]	3.20E-03	2.94E-03	4.58E-03	2.89E-03	2.90E-03	2.81E-03	3.20E-03	2.67E-03	5.87E-03	5.77E-03	6.03E-03	6.31E-03	2.04E-03	2.03E-03	2.01E-03	1.87E-03	6.73E-03	6.88E-03	6.60E-03	6.25E-03	5.12E-03	4.71E-03	4.25E-03	5.00E-03	6.72E-03	5.94E-03	6.71E-03	4.90E-03	4.92E-03	4.16E-03	5.00E-03	3.92E-03	3.58E-03	3.55E-03	3.56E-03	6.89E-03	7.00E-03	6.74E-03	7.21E-03	2.01E-03	1.68E-03	1.92E-03	1.91E-03
[1.00 .. 1.02]	3.61E-03	3.43E-03	4.51E-03	3.44E-03	3.94E-03	3.97E-03	4.16E-03	3.84E-03	7.01E-03	6.98E-03	7.73E-03	7.70E-03	3.26E-03	3.12E-03	3.10E-03	3.00E-03	6.99E-03	7.23E-03	7.06E-03	7.33E-03	6.01E-03	5.57E-03	4.86E-03	5.70E-03	7.71E-03	7.24E-03	7.57E-03	5.62E-03	5.46E-03	5.31E-03	5.64E-03	5.18E-03	4.92E-03	4.84E-03	4.75E-03	8.19E-03	8.39E-03	8.12E-03	8.41E-03	2.79E-03	2.42E-03	2.79E-03	2.28E-03
[1.02 .. 1.04]	3.02E-03	2.59E-03	3.30E-03	2.77E-03	2.74E-03	2.83E-03	3.08E-03	2.79E-03	4.45E-03	4.44E-03	4.68E-03	4.75E-03	2.35E-03	2.17E-03	2.22E-03	2.10E-03	5.20E-03	5.06E-03	4.73E-03	4.92E-03	4.26E-03	3.90E-03	3.37E-03	3.98E-03	5.31E-03	4.83E-03	5.20E-03	3.60E-03	4.09E-03	4.06E-03	4.77E-03	3.83E-03	3.64E-03	3.65E-03	3.46E-03	4.81E-03	4.95E-03	4.78E-03	5.04E-03	2.03E-03	1.76E-03	2.07E-03	1.78E-03
[1.04 .. 1.06]	3.02E-03	2.76E-03	3.34E-03	2.77E-03	2.57E-03	2.67E-03	3.30E-03	2.75E-03	6.45E-03	6.41E-03	7.27E-03	7.11E-03	2.34E-03	2.01E-03	2.08E-03	1.88E-03	6.45E-03	7.11E-03	6.75E-03	7.54E-03	6.07E-03	5.71E-03	4.87E-03	5.67E-03	7.63E-03	7.33E-03	7.31E-03	3.51E-03	4.56E-03	4.81E-03	5.03E-03	4.18E-03	3.65E-03	3.73E-03	3.60E-03	8.25E-03	8.49E-03	8.29E-03	8.39E-03	1.93E-03	1.65E-03	2.04E-03	1.84E-03
[1.06 .. 1.08]	1.31E-03	1.04E-03	1.23E-03	1.38E-03	9.10E-04	8.18E-04	1.02E-03	9.61E-04	9.00E-04	5.79E-04	8.16E-04	8.51E-04	8.21E-04	6.85E-04	6.56E-04	6.42E-04	1.09E-03	1.49E-03	1.50E-03	1.40E-03	9.33E-04	1.23E-03	1.20E-03	1.01E-03	1.59E-03	1.66E-03	1.72E-03	1.55E-03	1.66E-03	2.16E-03	2.35E-03	1.53E-03	1.48E-03	1.55E-03	1.40E-03	8.84E-04	9.63E-04	9.25E-04	1.02E-03	8.35E-04	6.94E-04	7.40E-04	8.58E-04
[1.08 .. 1.10]	1.50E-03	1.06E-03	1.30E-03	1.60E-03	9.86E-04	7.93E-04	9.96E-04	9.93E-04	9.58E-04	6.73E-04	8.24E-04	9.87E-04	9.43E-04	7.86E-04	8.00E-04	7.30E-04	1.10E-03	1.74E-03	1.56E-03	1.36E-03	1.04E-03	1.31E-03	1.33E-03	1.08E-03	1.53E-03	1.77E-03	1.67E-03	1.52E-03	1.87E-03	2.33E-03	2.28E-03	1.77E-03	1.80E-03	1.82E-03	1.76E-03	1.09E-03	9.82E-04	1.08E-03	1.23E-03	9.07E-04	7.41E-04	8.00E-04	8.41E-04
[1.10 .. 1.12]	1.60E-03	1.19E-03	1.53E-03	1.62E-03	1.06E-03	8.63E-04	1.28E-03	1.05E-03	9.84E-04	7.46E-04	8.84E-04	1.05E-03	8.97E-04	8.11E-04	8.24E-04	7.39E-04	1.12E-03	1.75E-03	1.52E-03	1.45E-03	1.16E-03	1.41E-03	1.42E-03	1.21E-03	1.60E-03	1.86E-03	1.73E-03	1.74E-03	1.69E-03	3.05E-03	2.63E-03	1.88E-03	1.83E-03	1.90E-03	1.82E-03	1.13E-03	9.49E-04	1.10E-03	1.26E-03	9.56E-04	7.56E-04	8.33E-04	9.62E-04
[1.12 .. 1.14]	1.45E-03	1.18E-03	1.63E-03	1.48E-03	1.11E-03	8.10E-04	1.03E-03	1.06E-03	1.07E-03	7.49E-04	9.34E-04	1.18E-03	8.89E-04	8.21E-04	8.73E-04	7.66E-04	1.29E-03	2.17E-03	1.94E-03	1.37E-03	1.20E-03	1.38E-03	1.54E-03	1.25E-03	1.70E-03	2.11E-03	1.80E-03	1.81E-03	1.70E-03	2.67E-03	2.31E-03	1.58E-03	1.55E-03	1.58E-03	1.54E-03	1.09E-03	8.53E-04	1.02E-03	1.31E-03	1.02E-03	8.09E-04	8.36E-04	8.83E-04
[1.14 .. 1.16]	1.93E-03	1.54E-03	2.32E-03	1.96E-03	1.66E-03	1.31E-03	1.39E-03	1.52E-03	1.18E-03	8.73E-04	1.15E-03	1.41E-03	1.46E-03	1.37E-03	1.55E-03	1.20E-03	3.40E-03	3.90E-03	4.37E-03	2.13E-03	1.31E-03	1.57E-03	1.74E-03	1.27E-03	1.86E-03	2.35E-03	1.97E-03	2.24E-03	2.28E-03	2.90E-03	2.74E-03	1.88E-03	1.71E-03	1.91E-03	1.95E-03	1.03E-03	8.55E-04	9.07E-04	1.48E-03	1.40E-03	1.20E-03	1.20E-03	1.38E-03
[1.16 .. 1.18]	2.24E-03	1.73E-03	2.27E-03	2.20E-03	1.76E-03	1.37E-03	1.75E-03	1.74E-03	1.20E-03	9.47E-04	1.12E-03	1.50E-03	1.32E-03	1.42E-03	1.40E-03	1.13E-03	1.77E-03	2.51E-03	2.51E-03	1.78E-03	1.58E-03	1.75E-03	1.86E-03	1.51E-03	1.86E-03	2.34E-03	1.95E-03	2.38E-03	2.46E-03	2.94E-03	2.95E-03	2.16E-03	2.16E-03	2.30E-03	2.43E-03	1.40E-03	1.07E-03	1.14E-03	1.86E-03	2.04E-03	1.86E-03	1.59E-03	2.61E-03
[1.18 .. 1.20]	2.93E-03	2.25E-03	2.63E-03	2.91E-03	1.80E-03	1.42E-03	2.01E-03	2.19E-03	1.52E-03	1.23E-03	1.47E-03	1.95E-03	1.45E-03	1.64E-03	1.61E-03	1.34E-03	1.46E-03	2.40E-03	2.35E-03	1.89E-03	1.72E-03	2.04E-03	2.16E-03	1.65E-03	2.15E-03	2.58E-03	2.26E-03	2.83E-03	3.42E-03	3.73E-03	3.70E-03	2.31E-03	2.32E-03	2.43E-03	2.39E-03	2.00E-03	1.51E-03	1.45E-03	2.59E-03	2.23E-03	2.07E-03	1.75E-03	3.03E-03
[1.20 .. 1.22]	4.60E-03	3.44E-03	3.73E-03	3.74E-03	2.67E-03	2.31E-03	2.71E-03	2.60E-03	1.86E-03	1.57E-03	1.89E-03	2.50E-03	2.04E-03	2.04E-03	2.14E-03	1.91E-03	2.23E-03	3.15E-03	3.09E-03	2.63E-03	2.53E-03	2.99E-03	3.06E-03	2.68E-03	2.42E-03	2.81E-03	2.52E-03	4.60E-03	5.89E-03	4.57E-03	5.24E-03	3.31E-03	3.13E-03	3.31E-03	3.46E-03	2.24E-03	1.95E-03	2.05E-03	2.98E-03	2.52E-03	2.27E-03	2.40E-03	2.80E-03
[1.22 .. 1.24]	6.41E-03	5.05E-03	4.95E-03	4.74E-03	3.13E-03	2.96E-03	3.60E-03	3.46E-03	2.39E-03	1.90E-03	2.37E-03	3.15E-03	2.36E-03	2.32E-03	2.45E-03	2.28E-03	2.52E-03	4.02E-03	3.93E-03	3.31E-03	3.22E-03	3.80E-03	3.85E-03	3.40E-03	2.89E-03	3.26E-03	3.03E-03	5.01E-03	7.22E-03	5.98E-03	7.71E-03	4.09E-03	3.87E-03	4.15E-03	4.31E-03	3.25E-03	2.97E-03	3.08E-03	4.26E-03	2.82E-03	2.53E-03	2.76E-03	3.36E-03
[1.24 .. 1.26]	6.70E-03	5.35E-03	5.31E-03	6.07E-03	3.15E-03	3.09E-03	3.53E-03	3.86E-03	3.01E-03	2.80E-03	2.93E-03	3.86E-03	2.47E-03	2.39E-03	2.64E-03	2.51E-03	5.84E-03	5.59E-03	6.11E-03	4.29E-03	4.60E-03	4.62E-03	4.71E-03	3.85E-03	3.70E-03	4.05E-03	3.76E-03	6.39E-03	6.36E-03	6.84E-03	8.12E-03	4.48E-03	4.45E-03	4.78E-03	5.07E-03	3.60E-03	2.97E-03	3.60E-03	5.25E-03	3.31E-03	2.92E-03	3.20E-03	3.70E-03
[1.26 .. 1.28]	8.90E-03	6.95E-03	1.21E-02	9.75E-03	5.12E-03	5.01E-03	4.36E-03	5.96E-03	4.18E-03	4.43E-03	3.63E-03	4.76E-03	3.29E-03	3.40E-03	3.52E-03	3.18E-03	7.91E-03	7.92E-03	8.49E-03	5.54E-03	5.47E-03	5.44E-03	7.17E-03	5.22E-03	4.24E-03	4.55E-03	4.14E-03	7.74E-03	9.74E-03	1.07E-02	1.27E-02	5.63E-03	6.27E-03	6.27E-03	6.78E-03	4.32E-03	3.91E-03	4.54E-03	8.28E-03	4.19E-03	3.60E-03	3.99E-03	4.58E-03
[1.28 .. 1.30]	1.11E-02	9.81E-03	2.45E-02	1.36E-02	7.26E-03	7.77E-03	5.87E-03	9.57E-03	3.92E-03	4.53E-03	3.75E-03	5.16E-03	4.16E-03	4.37E-03	4.64E-03	3.52E-03	1.09E-02	1.28E-02	1.36E-02	6.32E-03	5.02E-03	5.76E-03	8.62E-03	6.20E-03	4.20E-03	4.81E-03	4.09E-03	8.91E-03	1.27E-02	1.63E-02	1.82E-02	6.56E-03	6.43E-03	7.00E-03	8.15E-03	4.27E-03	3.74E-03	4.05E-03	7.93E-03	5.23E-03	4.47E-03	4.74E-03	5.78E-03
[1.30 .. 1.32]	7.42E-03	6.44E-03	1.12E-02	8.81E-03	6.68E-03	4.52E-03	5.38E-03	6.92E-03	3.72E-03	4.13E-03	4.01E-03	6.63E-03	4.61E-03	5.41E-03	5.09E-03	4.22E-03	6.81E-03	9.34E-03	8.73E-03	5.74E-03	4.35E-03	5.29E-03	6.44E-03	5.06E-03	4.47E-03	4.97E-03	4.32E-03	7.31E-03	9.61E-03	1.01E-02	9.92E-03	6.74E-03	7.29E-03	5.77E-03	7.65E-03	4.29E-03	1.58E-03	2.23E-03	6.81E-03	6.59E-03	4.89E-03	5.00E-03	4.66E-03
[1.32 .. 1.34]	1.14E-01	1.50E-01	9.26E-02	1.15E-01	1.04E-01	1.11E-01	1.25E-01	1.10E-01	1.15E-01	1.24E-01	1.12E-01	1.22E-01	1.51E-01	1.47E-01	1.31E-01	1.25E-01	9.02E-02	1.01E-01	7.93E-02	9.99E-02	1.06E-01	1.00E-01	8.27E-02	1.13E-01	7.62E-02	7.84E-02	6.88E-02	7.56E-02	8.29E-02	8.41E-02	7.81E-02	1.65E-01	1.46E-01	1.47E-01	1.45E-01	1.54E-01	1.47E-01	1.65E-01	1.37E-01	1.16E-01	1.07E-01	1.28E-01	8.63E-02
[1.34 .. 1.36]	4.88E-03	4.58E-03	4.25E-03	4.35E-03	5.54E-03	6.35E-03	2.11E-02	3.61E-03	4.61E-03	3.43E-03	3.51E-03	2.22E-03	4.81E-03	3.45E-03	3.68E-03	3.69E-03	4.68E-03	2.34E-03	4.11E-03	3.54E-03	5.43E-03	4.92E-03	5.21E-03	5.03E-03	3.55E-03	4.71E-03	3.90E-03	3.43E-03	5.53E-03	3.34E-03	6.18E-03	4.96E-03	5.68E-03	6.17E-03	4.12E-03	6.85E-03	1.01E-02	1.02E-02	5.12E-03	1.73E-03	2.72E-03	3.79E-03	1.85E-02
[1.36 .. 1.38]	3.83E-03	2.75E-03	3.39E-03	2.89E-03	3.30E-03	2.84E-03	1.23E-03	2.20E-03	1.95E-03	1.14E-03	1.17E-03	6.00E-04	1.31E-03	9.52E-04	1.22E-03	1.43E-03	2.54E-03	1.77E-03	2.31E-03	1.96E-03	2.29E-03	2.11E-03	2.51E-03	2.26E-03	2.16E-03	2.30E-03	2.47E-03	4.03E-03	5.19E-03	3.63E-03	5.39E-03	2.85E-03	3.12E-03	3.90E-03	3.23E-03	2.22E-03	3.40E-03	3.30E-03	1.89E-03	5.93E-04	1.27E-03	1.50E-03	1.48E-03
[1.38 .. 1.40]	3.75E-03	2.52E-03	2.88E-03	2.62E-03	3.04E-03	2.62E-03	1.42E-03	2.09E-03	1.72E-03	9.59E-04	1.15E-03	8.23E-04	1.31E-03	9.93E-04	1.22E-03	1.27E-03	1.94E-03	1.63E-03	2.00E-03	1.68E-03	1.90E-03	2.06E-03	2.37E-03	1.99E-03	2.06E-03	2.22E-03	2.37E-03	3.41E-03	4.84E-03	3.13E-03	4.10E-03	2.38E-03	2.60E-03	2.94E-03	2.45E-03	1.71E-03	2.49E-03	2.44E-03	1.67E-03	7.27E-04	1.12E-03	1.21E-03	1.44E-03
[1.40 .. 1.42]	3.21E-03	2.41E-03	2.78E-03	2.70E-03	3.34E-03	2.93E-03	1.77E-03	2.39E-03	1.85E-03	1.04E-03	1.38E-03	1.18E-03	1.57E-03	1.22E-03	1.41E-03	1.44E-03	1.88E-03	1.98E-03	2.18E-03	1.81E-03	1.98E-03	2.17E-03	2.43E-03	2.06E-03	2.51E-03	2.75E-03	2.87E-03	3.08E-03	4.73E-03	3.57E-03	3.96E-03	2.49E-03	2.61E-03	2.78E-03	2.20E-03	1.79E-03	2.32E-03	2.27E-03	1.90E-03	1.04E-03	1.37E-03	1.35E-03	1.60E-03
[1.42 .. 1.44]	3.34E-03	2.71E-03	2.99E-03	2.79E-03	3.71E-03	3.38E-03	2.38E-03	2.97E-03	2.60E-03	1.91E-03	2.12E-03	2.09E-03	2.27E-03	1.98E-03	2.12E-03	2.13E-03	2.64E-03	3.05E-03	2.93E-03	2.67E-03	2.98E-03	3.26E-03	3.49E-03	3.20E-03	3.20E-03	3.66E-03	3.50E-03	3.11E-03	5.16E-03	4.12E-03	3.97E-03	3.11E-03	3.25E-03	3.42E-03	2.98E-03	2.60E-03	3.02E-03	3.01E-03	2.75E-03	1.96E-03	2.18E-03	2.16E-03	2.34E-03
[1.44 .. 1.46]	2.79E-03	2.42E-03	2.87E-03	2.57E-03	3.47E-03	3.11E-03	2.38E-03	2.74E-03	2.90E-03	2.29E-03	2.52E-03	2.43E-03	2.27E-03	1.79E-03	1.94E-03	1.96E-03	2.88E-03	3.32E-03	3.06E-03	3.01E-03	3.23E-03	3.34E-03	3.64E-03	3.36E-03	3.56E-03	4.08E-03	3.91E-03	2.90E-03	4.30E-03	4.54E-03	3.64E-03	2.87E-03	3.02E-03	3.27E-03	2.86E-03	2.90E-03	3.12E-03	3.17E-03	3.09E-03	1.73E-03	1.86E-03	1.92E-03	2.01E-03
[1.46 .. 1.48]	4.06E-03	3.95E-03	4.15E-03	3.58E-03	5.23E-03	4.69E-03	3.85E-03	4.84E-03	5.86E-03	5.00E-03	5.11E-03	5.85E-03	4.09E-03	3.86E-03	3.96E-03	3.74E-03	5.65E-03	6.60E-03	6.17E-03	6.24E-03	9.87E-03	1.05E-02	1.15E-02	1.06E-02	6.09E-03	7.23E-03	6.55E-03	4.73E-03	6.77E-03	6.69E-03	5.21E-03	7.44E-03	9.28E-03	9.62E-03	8.16E-03	1.17E-02	1.29E-02	1.17E-02	1.26E-02	4.11E-03	4.04E-03	4.00E-03	3.62E-03
[1.48 .. 1.50]	4.70E-03	4.47E-03	4.63E-03	3.96E-03	5.71E-03	5.20E-03	5.26E-03	4.78E-03	5.95E-03	4.96E-03	5.06E-03	5.64E-03	4.47E-03	4.28E-03	4.52E-03	4.12E-03	5.44E-03	6.24E-03	5.95E-03	6.08E-03	1.05E-02	1.09E-02	1.19E-02	1.10E-02	6.17E-03	7.62E-03	6.68E-03	5.19E-03	7.60E-03	8.11E-03	6.04E-03	8.93E-03	1.07E-02	1.12E-02	9.49E-03	1.46E-02	1.63E-02	1.52E-02	1.45E-02	5.30E-03	5.01E-03	5.49E-03	6.46E-03
[1.50 .. 1.52]	2.62E-03	1.88E-03	2.57E-03	2.03E-03	4.17E-03	2.99E-03	2.67E-03	2.44E-03	3.26E-03	2.23E-03	2.25E-03	2.23E-03	1.79E-03	1.37E-03	1.59E-03	1.74E-03	2.68E-03	3.09E-03	2.94E-03	2.63E-03	3.63E-03	3.85E-03	4.49E-03	3.66E-03	3.71E-03	5.27E-03	4.30E-03	2.56E-03	4.61E-03	5.98E-03	3.53E-03	2.70E-03	2.97E-03	3.42E-03	3.13E-03	2.81E-03	3.70E-03	3.32E-03	2.95E-03	1.54E-03	1.67E-03	1.68E-03	2.11E-03
[1.52 .. 1.54]	2.90E-03	2.35E-03	3.81E-03	2.56E-03	4.34E-03	2.79E-03	1.98E-03	2.07E-03	2.76E-03	1.81E-03	1.74E-03	1.69E-03	1.73E-03	1.35E-03	1.61E-03	1.62E-03	2.76E-03	3.37E-03	3.15E-03	2.35E-03	2.49E-03	2.61E-03	3.45E-03	2.60E-03	2.88E-03	4.66E-03	3.37E-03	2.93E-03	5.00E-03	6.88E-03	4.30E-03	2.22E-03	2.28E-03	2.90E-03	2.44E-03	1.88E-03	2.42E-03	2.38E-03	2.14E-03	1.40E-03	1.53E-03	1.57E-03	1.67E-03
[1.54 .. 1.56]	5.13E-03	3.93E-03	6.03E-03	3.96E-03	5.65E-03	3.82E-03	2.69E-03	3.09E-03	3.09E-03	2.33E-03	1.97E-03	2.15E-03	2.35E-03	2.00E-03	2.26E-03	2.15E-03	5.02E-03	4.64E-03	4.49E-03	2.99E-03	3.97E-03	3.89E-03	4.48E-03	3.69E-03	3.16E-03	5.29E-03	3.54E-03	3.77E-03	6.30E-03	8.07E-03	7.37E-03	3.01E-03	3.17E-03	3.88E-03	3.66E-03	2.08E-03	2.85E-03	2.66E-03	2.94E-03	2.33E-03	2.33E-03	2.34E-03	2.56E-03
[1.56 .. 1.58]	3.06E-03	2.41E-03	3.71E-03	2.74E-03	5.11E-03	3.02E-03	2.41E-03	2.18E-03	2.62E-03	1.96E-03	1.61E-03	1.62E-03	1.65E-03	1.29E-03	1.61E-03	1.59E-03	3.05E-03	3.41E-03	3.04E-03	2.45E-03	2.66E-03	2.70E-03	3.72E-03	2.59E-03	3.11E-03	5.14E-03	3.62E-03	2.90E-03	4.76E-03	5.97E-03	4.53E-03	2.42E-03	2.54E-03	3.32E-03	2.63E-03	1.46E-03	1.97E-03	1.97E-03	2.47E-03	1.47E-03	1.58E-03	1.62E-03	2.03E-03
[1.58 .. 1.60]	2.34E-03	1.83E-03	2.79E-03	1.96E-03	4.86E-03	2.73E-03	2.21E-03	1.75E-03	2.09E-03	1.52E-03	1.30E-03	1.33E-03	1.28E-03	9.79E-04	1.28E-03	1.27E-03	1.97E-03	2.42E-03	2.15E-03	1.97E-03	2.17E-03	2.25E-03	3.15E-03	2.08E-03	2.29E-03	4.18E-03	2.93E-03	2.56E-03	3.25E-03	4.68E-03	3.42E-03	2.17E-03	2.19E-03	3.00E-03	2.10E-03	1.23E-03	1.60E-03	1.65E-03	1.71E-03	1.11E-03	1.25E-03	1.23E-03	1.55E-03
[1.60 .. 1.62]	2.65E-03	2.28E-03	2.98E-03	1.97E-03	4.59E-03	2.58E-03	2.00E-03	1.64E-03	1.84E-03	1.25E-03	1.24E-03	1.27E-03	1.23E-03	9.12E-04	1.21E-03	1.18E-03	2.11E-03	2.39E-03	2.34E-03	1.94E-03	1.95E-03	2.11E-03	2.87E-03	1.91E-03	2.09E-03	3.70E-03	2.70E-03	2.74E-03	3.41E-03	4.25E-03	3.65E-03	2.09E-03	1.98E-03	2.78E-03	1.89E-03	1.14E-03	1.48E-03	1.47E-03	1.44E-03	1.08E-03	1.21E-03	1.11E-03	1.53E-03
[1.62 .. 1.64]	2.90E-03	2.63E-03	3.39E-03	2.08E-03	4.68E-03	2.87E-03	2.47E-03	1.86E-03	1.80E-03	1.25E-03	1.31E-03	1.34E-03	1.47E-03	1.21E-03	1.46E-03	1.42E-03	2.24E-03	2.38E-03	2.59E-03	2.06E-03	1.87E-03	2.18E-03	2.91E-03	1.95E-03	2.16E-03	3.54E-03	2.75E-03	3.30E-03	3.42E-03	4.23E-03	3.92E-03	2.42E-03	2.37E-03	3.07E-03	2.23E-03	1.21E-03	1.47E-03	1.51E-03	1.61E-03	1.30E-03	1.38E-03	1.35E-03	1.68E-03
[1.64 .. 1.66]	4.15E-03	3.63E-03	4.95E-03	2.96E-03	5.47E-03	3.95E-03	3.65E-03	2.70E-03	2.16E-03	1.58E-03	1.91E-03	1.83E-03	2.61E-03	2.37E-03	2.47E-03	2.43E-03	2.37E-03	2.57E-03	2.81E-03	2.31E-03	2.43E-03	2.70E-03	3.23E-03	2.48E-03	2.70E-03	3.92E-03	3.10E-03	4.67E-03	4.70E-03	6.63E-03	6.12E-03	4.16E-03	3.99E-03	4.45E-03	3.87E-03	1.97E-03	2.09E-03	2.39E-03	2.23E-03	2.13E-03	2.18E-03	2.36E-03	2.33E-03
[1.66 .. 1.68]	3.30E-03	2.86E-03	3.87E-03	2.87E-03	5.05E-03	3.75E-03	3.88E-03	2.77E-03	2.08E-03	1.65E-03	1.86E-03	1.90E-03	2.51E-03	2.25E-03	2.38E-03	2.32E-03	1.96E-03	2.58E-03	2.44E-03	2.41E-03	2.43E-03	2.74E-03	3.27E-03	2.51E-03	2.63E-03	3.59E-03	3.14E-03	3.92E-03	3.93E-03	4.66E-03	3.97E-03	3.79E-03	3.90E-03	4.02E-03	3.44E-03	1.86E-03	2.18E-03	2.02E-03	1.96E-03	2.00E-03	2.03E-03	2.11E-03	2.41E-03
[1.68 .. 1.70]	2.91E-03	2.75E-03	3.35E-03	2.64E-03	4.85E-03	3.76E-03	3.75E-03	2.79E-03	2.69E-03	2.31E-03	2.63E-03	2.69E-03	2.55E-03	2.23E-03	2.42E-03	2.36E-03	2.52E-03	3.09E-03	2.94E-03	3.01E-03	2.95E-03	3.25E-03	3.57E-03	2.98E-03	3.35E-03	4.09E-03	3.73E-03	3.57E-03	3.59E-03	4.28E-03	3.65E-03	3.71E-03	3.74E-03	4.01E-03	3.15E-03	2.65E-03	2.90E-03	2.79E-03	2.83E-03	2.07E-03	2.19E-03	2.20E-03	2.50E-03
[1.70 .. 1.72]	3.29E-03	3.26E-03	4.12E-03	3.21E-03	5.36E-03	4.46E-03	4.23E-03	3.34E-03	3.89E-03	3.53E-03	3.95E-03	3.92E-03	3.15E-03	2.91E-03	3.06E-03	3.00E-03	4.05E-03	4.51E-03	4.19E-03	4.35E-03	4.12E-03	4.22E-03	4.40E-03	4.09E-03	4.83E-03	5.14E-03	5.17E-03	4.45E-03	4.48E-03	5.10E-03	4.44E-03	4.41E-03	4.33E-03	4.63E-03	3.81E-03	3.93E-03	4.07E-03	4.13E-03	4.10E-03	2.61E-03	2.60E-03	2.69E-03	2.81E-03
[1.72 .. 1.74]	3.76E-03	3.79E-03	4.63E-03	3.49E-03	5.57E-03	4.88E-03	5.60E-03	3.73E-03	4.48E-03	4.34E-03	4.79E-03	4.55E-03	3.90E-03	3.52E-03	3.56E-03	3.43E-03	4.63E-03	5.00E-03	4.83E-03	5.34E-03	5.18E-03	5.09E-03	4.82E-03	4.99E-03	5.94E-03	6.50E-03	6.07E-03	5.01E-03	5.03E-03	6.06E-03	5.08E-03	5.14E-03	5.00E-03	5.10E-03	4.21E-03	4.62E-03	4.84E-03	4.97E-03	4.65E-03	2.90E-03	2.79E-03	3.16E-03	3.29E-03
[1.74 .. 1.76]	3.47E-03	3.48E-03	4.15E-03	3.15E-03	4.60E-03	3.89E-03	4.15E-03	3.10E-03	3.23E-03	2.93E-03	3.26E-03	3.17E-03	3.11E-03	2.90E-03	3.02E-03	2.88E-03	3.34E-03	3.54E-03	3.46E-03	3.64E-03	3.43E-03	3.59E-03	3.63E-03	3.36E-03	4.12E-03	4.48E-03	4.40E-03	3.93E-03	3.91E-03	4.50E-03	4.01E-03	3.68E-03	3.87E-03	4.15E-03	3.26E-03	3.13E-03	3.42E-03	3.48E-03	3.23E-03	2.35E-03	2.29E-03	2.42E-03	2.58E-03
[1.76 .. 1.78]	5.15E-03	4.96E-03	4.22E-03	3.64E-03	4.39E-03	3.79E-03	4.09E-03	3.25E-03	2.54E-03	1.99E-03	2.26E-03	2.51E-03	3.63E-03	3.17E-03	3.55E-03	3.43E-03	2.18E-03	2.35E-03	2.49E-03	2.22E-03	2.22E-03	2.57E-03	2.91E-03	2.28E-03	2.42E-03	2.92E-03	2.74E-03	3.13E-03	2.70E-03	3.33E-03	3.43E-03	3.09E-03	3.86E-03	3.86E-03	3.02E-03	2.18E-03	2.63E-03	2.44E-03	2.32E-03	2.36E-03	2.53E-03	2.36E-03	2.98E-03
[1.78 .. 1.80]	2.60E-03	2.56E-03	2.15E-03	1.87E-03	3.05E-03	2.42E-03	2.57E-03	2.02E-03	1.62E-03	1.13E-03	1.35E-03	1.48E-03	1.78E-03	1.54E-03	1.79E-03	1.72E-03	1.49E-03	1.96E-03	2.08E-03	1.84E-03	1.87E-03	2.30E-03	2.72E-03	1.97E-03	2.09E-03	2.66E-03	2.52E-03	2.26E-03	2.13E-03	2.95E-03	2.49E-03	2.40E-03	2.96E-03	2.88E-03	2.22E-03	1.55E-03	1.95E-03	1.65E-03	1.60E-03	1.51E-03	1.67E-03	1.51E-03	2.15E-03
[1.80 .. 1.82]	1.38E-03	1.64E-03	1.55E-03	1.38E-03	2.44E-03	1.76E-03	1.85E-03	1.36E-03	1.41E-03	9.10E-04	1.18E-03	1.20E-03	1.30E-03	1.14E-03	1.29E-03	1.28E-03	1.01E-03	1.46E-03	1.30E-03	1.39E-03	1.55E-03	1.95E-03	2.23E-03	1.63E-03	2.19E-03	2.73E-03	2.48E-03	1.89E-03	1.94E-03	2.75E-03	1.77E-03	1.63E-03	1.95E-03	2.35E-03	1.68E-03	1.28E-03	1.57E-03	1.39E-03	1.40E-03	1.24E-03	1.34E-03	1.24E-03	1.60E-03
[1.82 .. 1.84]	1.61E-03	1.52E-03	1.78E-03	1.83E-03	2.27E-03	1.51E-03	1.74E-03	1.16E-03	1.27E-03	1.20E-03	9.51E-04	1.16E-03	1.17E-03	1.11E-03	1.23E-03	1.11E-03	1.34E-03	1.57E-03	1.39E-03	1.47E-03	1.33E-03	1.76E-03	2.02E-03	1.38E-03	1.89E-03	2.48E-03	2.26E-03	1.85E-03	2.50E-03	2.75E-03	2.03E-03	1.68E-03	2.09E-03	2.47E-03	2.19E-03	1.05E-03	1.29E-03	1.30E-03	1.30E-03	1.21E-03	1.16E-03	1.07E-03	1.52E-03
[1.84 .. 1.86]	1.18E-03	1.33E-03	1.36E-03	1.19E-03	2.16E-03	1.44E-03	1.53E-03	1.07E-03	1.14E-03	7.68E-04	9.05E-04	1.02E-03	1.03E-03	9.63E-04	1.04E-03	1.01E-03	7.73E-04	1.13E-03	9.64E-04	1.07E-03	1.16E-03	1.51E-03	1.74E-03	1.27E-03	1.73E-03	2.28E-03	2.01E-03	1.72E-03	2.01E-03	2.27E-03	1.46E-03	1.24E-03	1.47E-03	2.05E-03	1.32E-03	8.14E-04	9.56E-04	9.36E-04	1.04E-03	1.06E-03	1.09E-03	9.32E-04	1.33E-03
[1.86 .. 1.88]	1.16E-03	1.35E-03	1.46E-03	1.26E-03	2.18E-03	1.48E-03	1.62E-03	1.08E-03	1.20E-03	8.44E-04	1.02E-03	1.17E-03	1.08E-03	1.03E-03	1.10E-03	1.10E-03	8.32E-04	1.25E-03	1.02E-03	1.18E-03	1.25E-03	1.61E-03	1.82E-03	1.32E-03	1.88E-03	2.39E-03	2.13E-03	1.91E-03	1.85E-03	2.30E-03	1.45E-03	1.34E-03	1.54E-03	2.07E-03	1.35E-03	9.24E-04	1.06E-03	1.03E-03	1.15E-03	1.10E-03	1.11E-03	9.83E-04	1.33E-03
[1.88 .. 1.90]	2.00E-03	2.13E-03	2.66E-03	2.15E-03	3.20E-03	2.58E-03	2.38E-03	2.03E-03	1.98E-03	1.69E-03	1.93E-03	2.04E-03	2.06E-03	2.00E-03	1.98E-03	1.97E-03	1.89E-03	2.40E-03	2.07E-03	2.26E-03	2.18E-03	2.43E-03	2.55E-03	2.24E-03	2.94E-03	3.24E-03	3.14E-03	3.04E-03	2.87E-03	3.36E-03	2.50E-03	2.47E-03	2.65E-03	3.12E-03	2.42E-03	1.83E-03	1.87E-03	1.91E-03	2.01E-03	1.87E-03	1.80E-03	1.70E-03	1.70E-03
[1.90 .. 1.92]	5.86E-03	1.11E-02	6.40E-03	5.31E-03	7.04E-03	6.63E-03	5.88E-03	6.19E-03	4.31E-03	4.10E-03	5.41E-03	5.05E-03	8.20E-03	7.96E-03	8.12E-03	1.10E-02	7.17E-03	6.88E-03	6.50E-03	9.79E-03	5.54E-03	5.66E-03	7.27E-03	5.61E-03	1.20E-02	9.17E-03	8.97E-03	7.59E-03	5.51E-03	9.06E-03	7.93E-03	8.98E-03	8.51E-03	9.37E-03	8.80E-03	5.01E-03	4.03E-03	4.48E-03	4.36E-03	9.45E-03	9.49E-03	8.40E-03	3.60E-03
[1.92 .. 1.94]	4.77E-03	8.46E-03	4.92E-03	4.32E-03	5.18E-03	5.35E-03	8.14E-03	4.40E-03	2.84E-03	2.52E-03	3.47E-03	3.18E-03	6.67E-03	5.49E-03	5.73E-03	6.50E-03	3.17E-03	2.99E-03	3.30E-03	4.09E-03	3.85E-03	3.87E-03	4.49E-03	3.50E-03	7.13E-03	7.76E-03	5.65E-03	5.40E-03	4.99E-03	6.54E-03	5.54E-03	6.55E-03	6.52E-03	7.12E-03	5.65E-03	3.44E-03	3.01E-03	3.29E-03	3.09E-03	5.00E-03	5.09E-03	6.14E-03	9.67E-03
[1.94 .. 1.96]	1.70E-03	2.49E-03	1.92E-03	1.64E-03	2.40E-03	1.87E-03	2.34E-03	1.62E-03	1.41E-03	1.11E-03	1.31E-03	1.44E-03	1.88E-03	1.85E-03	1.89E-03	1.71E-03	1.08E-03	1.15E-03	1.28E-03	1.32E-03	1.50E-03	1.85E-03	1.92E-03	1.55E-03	2.30E-03	2.43E-03	2.45E-03	2.73E-03	2.85E-03	2.42E-03	2.03E-03	2.05E-03	2.22E-03	2.77E-03	1.87E-03	1.31E-03	1.34E-03	1.40E-03	1.65E-03	1.56E-03	1.56E-03	1.63E-03	2.13E-03
[1.96 .. 1.98]	1.53E-03	1.84E-03	1.76E-03	1.54E-03	2.28E-03	1.80E-03	1.86E-03	1.59E-03	1.66E-03	1.36E-03	1.63E-03	1.85E-03	1.52E-03	1.46E-03	1.55E-03	1.51E-03	1.29E-03	1.48E-03	1.43E-03	1.56E-03	1.65E-03	2.00E-03	2.04E-03	1.70E-03	2.37E-03	2.45E-03	2.55E-03	2.48E-03	2.32E-03	1.97E-03	1.79E-03	1.82E-03	2.01E-03	2.62E-03	1.89E-03	1.63E-03	1.62E-03	1.65E-03	2.05E-03	1.48E-03	1.49E-03	1.44E-03	1.78E-03
[1.98 .. 2.00]	2.08E-03	2.59E-03	2.20E-03	2.14E-03	2.63E-03	2.29E-03	2.49E-03	2.08E-03	2.31E-03	2.01E-03	2.31E-03	2.64E-03	2.34E-03	2.28E-03	2.30E-03	2.24E-03	1.74E-03	2.01E-03	1.98E-03	2.09E-03	2.30E-03	2.58E-03	2.79E-03	2.41E-03	2.83E-03	2.93E-03	3.03E-03	3.14E-03	2.86E-03	2.47E-03	2.23E-03	2.79E-03	3.20E-03	3.74E-03	3.03E-03	2.60E-03	2.55E-03	2.66E-03	3.10E-03	2.10E-03	2.10E-03	2.12E-03	2.38E-03
[2.00 .. 2.02]	3.13E-03	4.11E-03	3.02E-03	3.29E-03	3.60E-03	3.01E-03	2.86E-03	3.08E-03	2.83E-03	2.54E-03	2.70E-03	3.31E-03	3.65E-03	3.93E-03	3.78E-03	3.63E-03	2.16E-03	2.40E-03	2.47E-03	2.50E-03	3.15E-03	3.42E-03	4.13E-03	3.40E-03	3.51E-03	3.48E-03	3.82E-03	3.88E-03	3.63E-03	2.92E-03	2.63E-03	4.10E-03	5.03E-03	5.41E-03	4.83E-03	3.41E-03	3.34E-03	3.48E-03	4.00E-03	4.04E-03	3.83E-03	3.54E-03	3.58E-03
[2.02 .. 2.04]	6.10E-03	6.74E-03	5.04E-03	6.02E-03	5.50E-03	5.43E-03	5.57E-03	5.69E-03	4.96E-03	4.60E-03	5.12E-03	5.94E-03	6.05E-03	5.82E-03	5.82E-03	5.53E-03	4.23E-03	4.44E-03	4.90E-03	4.87E-03	5.40E-03	5.63E-03	5.79E-03	5.36E-03	6.46E-03	6.00E-03	6.94E-03	5.56E-03	4.91E-03	4.31E-03	4.13E-03	5.47E-03	6.03E-03	6.31E-03	5.53E-03	5.67E-03	5.76E-03	5.51E-03	6.32E-03	5.42E-03	5.62E-03	5.67E-03	7.07E-03
[2.04 .. 2.06]	6.06E-03	6.86E-03	5.53E-03	6.06E-03	5.70E-03	5.69E-03	6.14E-03	5.87E-03	5.69E-03	5.36E-03	6.23E-03	7.18E-03	5.96E-03	5.51E-03	5.56E-03	5.44E-03	5.21E-03	5.35E-03	6.23E-03	6.05E-03	6.94E-03	7.19E-03	7.51E-03	6.83E-03	7.57E-03	7.33E-03	8.16E-03	7.30E-03	6.01E-03	5.64E-03	5.65E-03	6.04E-03	6.35E-03	6.47E-03	5.75E-03	7.04E-03	7.52E-03	6.55E-03	8.03E-03	4.14E-03	4.18E-03	4.36E-03	5.28E-03
[2.06 .. 2.08]	7.60E-03	7.00E-03	7.00E-03	7.41E-03	6.37E-03	6.37E-03	5.92E-03	7.12E-03	8.33E-03	8.62E-03	7.69E-03	1.13E-02	7.71E-03	7.18E-03	6.83E-03	7.11E-03	5.31E-03	5.19E-03	6.38E-03	5.84E-03	7.25E-03	7.80E-03	8.73E-03	7.41E-03	8.11E-03	6.96E-03	6.34E-03	7.54E-03	5.49E-03	6.18E-03	6.52E-03	5.50E-03	5.85E-03	6.09E-03	5.56E-03	7.50E-03	7.80E-03	6.24E-03	8.60E-03	4.93E-03	4.88E-03	4.64E-03	8.48E-03
[2.08 .. 2.10]	5.41E-03	5.86E-03	4.07E-03	5.20E-03	4.58E-03	4.62E-03	5.33E-03	4.84E-03	3.47E-03	3.09E-03	3.53E-03	4.30E-03	5.64E-03	5.32E-03	5.43E-03	5.34E-03	2.68E-03	2.70E-03	3.41E-03	2.98E-03	8.27E-03	8.35E-03	7.80E-03	9.04E-03	4.15E-03	4.72E-03	5.06E-03	4.12E-03	3.20E-03	3.52E-03	3.59E-03	4.47E-03	4.85E-03	5.06E-03	4.88E-03	4.38E-03	4.87E-03	4.35E-03	4.74E-03	5.23E-03	5.50E-03	5.23E-03	6.57E-03
[2.10 .. 2.12]	3.48E-03	3.18E-03	3.50E-03	3.27E-03	3.57E-03	3.16E-03	2.80E-03	3.35E-03	3.48E-03	3.43E-03	3.45E-03	4.38E-03	3.21E-03	3.03E-03	3.01E-03	3.09E-03	3.25E-03	3.46E-03	3.82E-03	3.92E-03	4.09E-03	4.46E-03	4.84E-03	4.26E-03	3.25E-03	3.40E-03	3.32E-03	4.71E-03	2.92E-03	3.66E-03	3.26E-03	2.56E-03	2.59E-03	2.79E-03	2.47E-03	3.28E-03	3.33E-03	2.79E-03	3.59E-03	2.02E-03	2.05E-03	1.97E-03	2.36E-03
[2.12 .. 2.14]	8.55E-03	6.36E-03	1.01E-02	8.13E-03	7.95E-03	7.89E-03	7.19E-03	8.37E-03	1.05E-02	1.01E-02	1.11E-02	1.25E-02	7.31E-03	6.47E-03	6.96E-03	7.26E-03	1.26E-02	1.19E-02	1.39E-02	1.22E-02	1.32E-02	1.40E-02	1.64E-02	1.36E-02	9.49E-03	9.50E-03	9.95E-03	9.84E-03	7.13E-03	8.81E-03	7.99E-03	4.22E-03	4.20E-03	4.45E-03	4.34E-03	9.34E-03	7.96E-03	7.65E-03	8.82E-03	4.27E-03	3.91E-03	4.04E-03	3.94E-03
[2.14 .. 2.16]	1.03E-02	7.80E-03	1.12E-02	9.46E-03	9.40E-03	9.70E-03	9.68E-03	1.06E-02	1.11E-02	1.07E-02	1.22E-02	1.31E-02	9.23E-03	7.95E-03	8.51E-03	8.78E-03	1.23E-02	1.18E-02	1.43E-02	1.32E-02	1.49E-02	1.55E-02	1.75E-02	1.47E-02	1.01E-02	1.12E-02	1.02E-02	9.27E-03	6.89E-03	9.31E-03	8.41E-03	5.33E-03	5.60E-03	5.74E-03	5.60E-03	9.98E-03	8.39E-03	8.60E-03	8.88E-03	5.57E-03	5.34E-03	5.60E-03	5.63E-03
[2.16 .. 2.18]	1.37E-02	1.16E-02	1.31E-02	1.39E-02	1.21E-02	1.26E-02	1.19E-02	1.48E-02	8.04E-03	7.46E-03	8.26E-03	1.01E-02	1.32E-02	1.19E-02	1.24E-02	1.27E-02	7.25E-03	6.51E-03	9.31E-03	6.26E-03	7.69E-03	8.32E-03	1.02E-02	7.90E-03	4.57E-03	5.04E-03	5.08E-03	8.34E-03	5.00E-03	8.32E-03	9.30E-03	7.32E-03	8.21E-03	8.20E-03	9.03E-03	6.58E-03	6.20E-03	6.34E-03	6.44E-03	8.49E-03	8.98E-03	8.25E-03	9.22E-03
[2.18 .. 2.20]	6.60E-03	4.89E-03	5.57E-03	5.75E-03	5.14E-03	5.14E-03	6.00E-03	5.48E-03	3.21E-03	3.16E-03	2.97E-03	3.55E-03	5.08E-03	4.47E-03	4.67E-03	4.62E-03	5.00E-03	4.35E-03	4.18E-03	3.08E-03	4.38E-03	4.48E-03	4.65E-03	4.05E-03	2.69E-03	3.01E-03	2.72E-03	3.81E-03	3.85E-03	3.93E-03	5.38E-03	3.95E-03	4.85E-03	4.96E-03	5.44E-03	2.82E-03	3.14E-03	3.06E-03	2.95E-03	3.64E-03	3.69E-03	3.62E-03	6.10E-03
[2.20 .. 2.22]	2.74E-03	2.28E-03	2.20E-03	2.40E-03	2.40E-03	2.15E-03	1.90E-03	2.09E-03	1.61E-03	1.37E-03	1.27E-03	1.38E-03	1.74E-03	1.66E-03	1.71E-03	1.67E-03	2.88E-03	2.04E-03	2.09E-03	1.69E-03	2.59E-03	2.69E-03	2.65E-03	2.37E-03	1.93E-03	2.18E-03	1.93E-03	2.07E-03	2.91E-03	2.26E-03	2.84E-03	1.97E-03	2.27E-03	2.55E-03	2.47E-03	1.59E-03	1.89E-03	1.77E-03	1.78E-03	1.44E-03	1.40E-03	1.39E-03	1.81E-03
[2.22 .. 2.24]	1.89E-03	1.79E-03	1.84E-03	1.74E-03	2.09E-03	1.79E-03	1.44E-03	1.83E-03	1.37E-03	1.03E-03	1.05E-03	1.17E-03	1.37E-03	1.73E-03	1.50E-03	1.42E-03	1.74E-03	1.62E-03	1.83E-03	1.23E-03	1.62E-03	1.93E-03	2.23E-03	1.71E-03	1.59E-03	1.79E-03	1.75E-03	1.96E-03	2.52E-03	2.18E-03	2.17E-03	1.53E-03	1.67E-03	1.97E-03	1.82E-03	1.28E-03	1.42E-03	1.34E-03	1.59E-03	1.09E-03	1.16E-03	1.04E-03	1.41E-03
[2.24 .. 2.26]	1.52E-03	1.43E-03	1.51E-03	1.60E-03	1.95E-03	1.54E-03	1.30E-03	1.51E-03	1.29E-03	9.80E-04	1.06E-03	1.17E-03	1.09E-03	1.01E-03	1.09E-03	1.10E-03	1.24E-03	1.28E-03	1.24E-03	1.09E-03	1.46E-03	1.71E-03	1.88E-03	1.51E-03	1.60E-03	1.88E-03	1.75E-03	1.90E-03	2.35E-03	2.06E-03	1.69E-03	1.33E-03	1.36E-03	1.66E-03	1.46E-03	1.19E-03	1.23E-03	1.18E-03	1.36E-03	1.03E-03	1.09E-03	1.00E-03	1.26E-03
[2.26 .. 2.28]	1.50E-03	1.58E-03	1.61E-03	4.30E-03	2.14E-03	1.73E-03	1.58E-03	1.59E-03	1.76E-03	1.48E-03	1.64E-03	1.77E-03	1.23E-03	1.15E-03	1.24E-03	1.25E-03	1.61E-03	1.68E-03	1.63E-03	1.60E-03	1.80E-03	1.97E-03	1.93E-03	1.75E-03	2.11E-03	2.37E-03	2.23E-03	2.19E-03	2.29E-03	2.18E-03	1.65E-03	1.63E-03	1.60E-03	1.85E-03	1.67E-03	1.87E-03	1.87E-03	1.84E-03	1.99E-03	1.23E-03	1.27E-03	1.23E-03	1.47E-03
[2.28 .. 2.30]	1.74E-03	1.79E-03	1.68E-03	1.78E-03	2.25E-03	1.82E-03	1.68E-03	1.71E-03	1.74E-03	1.44E-03	1.68E-03	1.78E-03	1.37E-03	1.32E-03	1.42E-03	1.43E-03	1.58E-03	1.70E-03	1.60E-03	1.60E-03	1.69E-03	2.55E-03	2.73E-03	1.78E-03	2.18E-03	2.42E-03	2.29E-03	2.26E-03	2.13E-03	2.15E-03	1.62E-03	1.58E-03	1.59E-03	1.82E-03	1.62E-03	1.80E-03	1.79E-03	1.75E-03	1.91E-03	1.32E-03	1.37E-03	1.27E-03	1.52E-03
[2.30 .. 2.32]	1.81E-03	1.74E-03	1.67E-03	1.83E-03	2.05E-03	1.60E-03	1.60E-03	1.66E-03	1.28E-03	1.03E-03	1.22E-03	1.44E-03	1.39E-03	1.30E-03	1.41E-03	1.39E-03	1.15E-03	1.30E-03	1.30E-03	1.18E-03	1.38E-03	1.76E-03	1.83E-03	1.45E-03	1.71E-03	2.08E-03	1.87E-03	2.08E-03	2.08E-03	2.06E-03	1.50E-03	1.36E-03	1.41E-03	1.66E-03	1.40E-03	1.22E-03	1.20E-03	1.15E-03	1.44E-03	1.23E-03	1.26E-03	1.18E-03	1.50E-03
[2.32 .. 2.34]	1.97E-03	2.04E-03	2.10E-03	1.94E-03	2.53E-03	1.74E-03	1.64E-03	1.97E-03	1.93E-03	1.93E-03	1.76E-03	2.53E-03	2.06E-03	2.06E-03	1.97E-03	1.96E-03	1.63E-03	1.86E-03	1.90E-03	1.91E-03	2.17E-03	2.59E-03	2.70E-03	2.49E-03	1.82E-03	2.26E-03	1.99E-03	3.62E-03	2.52E-03	2.75E-03	1.87E-03	1.87E-03	1.97E-03	2.17E-03	1.97E-03	1.81E-03	1.61E-03	1.40E-03	2.15E-03	1.67E-03	1.48E-03	1.40E-03	1.48E-03
[2.34 .. 2.36]	1.31E-02	1.01E-02	1.16E-02	1.18E-02	1.03E-02	9.85E-03	8.27E-03	1.23E-02	1.17E-02	1.22E-02	1.18E-02	1.57E-02	1.11E-02	9.93E-03	9.81E-03	1.03E-02	9.76E-03	9.58E-03	1.15E-02	1.06E-02	1.28E-02	1.38E-02	1.62E-02	1.31E-02	6.23E-03	7.29E-03	6.65E-03	1.17E-02	7.73E-03	1.13E-02	1.10E-02	7.56E-03	7.44E-03	7.43E-03	7.61E-03	1.23E-02	1.21E-02	9.32E-03	1.37E-02	5.11E-03	4.88E-03	4.70E-03	5.39E-03
[2.36 .. 2.38]	1.10E-02	8.21E-03	8.50E-03	1.02E-02	9.45E-03	9.57E-03	1.15E-02	9.39E-03	7.36E-03	7.18E-03	7.67E-03	9.18E-03	9.58E-03	8.90E-03	9.65E-03	8.95E-03	6.02E-03	5.92E-03	6.78E-03	5.57E-03	1.01E-02	1.01E-02	1.14E-02	8.70E-03	6.29E-03	6.74E-03	6.54E-03	8.92E-03	1.06E-02	7.94E-03	8.17E-03	1.47E-02	1.34E-02	1.22E-02	1.36E-02	2.07E-02	1.76E-02	1.89E-02	1.82E-02	1.19E-02	9.82E-03	1.30E-02	9.65E-03
[2.38 .. 2.40]	4.66E-03	3.95E-03	5.02E-03	4.61E-03	4.65E-03	4.30E-03	4.40E-03	4.62E-03	3.42E-03	3.24E-03	3.25E-03	3.53E-03	3.06E-03	2.83E-03	2.92E-03	2.89E-03	4.51E-03	4.94E-03	4.52E-03	4.41E-03	5.29E-03	5.31E-03	5.16E-03	4.88E-03	4.84E-03	5.08E-03	5.59E-03	3.35E-03	5.44E-03	5.57E-03	5.48E-03	4.13E-03	4.30E-03	4.30E-03	4.24E-03	4.89E-03	5.48E-03	4.89E-03	4.98E-03	3.02E-03	2.87E-03	2.95E-03	3.80E-03
[2.40 .. 2.42]	4.89E-03	4.81E-03	4.71E-03	4.19E-03	6.10E-03	5.89E-03	5.11E-03	5.32E-03	5.45E-03	5.62E-03	5.61E-03	5.46E-03	4.14E-03	3.94E-03	3.85E-03	3.45E-03	9.98E-03	1.14E-02	8.21E-03	9.08E-03	7.94E-03	7.58E-03	6.60E-03	7.97E-03	8.84E-03	8.55E-03	1.02E-02	4.55E-03	1.05E-02	5.37E-03	5.59E-03	7.20E-03	8.23E-03	7.68E-03	8.09E-03	8.63E-03	9.37E-03	9.15E-03	8.71E-03	4.50E-03	4.17E-03	4.58E-03	3.77E-03
[2.42 .. 2.44]	2.76E-03	2.43E-03	3.24E-03	2.74E-03	3.26E-03	3.15E-03	3.40E-03	3.05E-03	2.52E-03	2.29E-03	2.60E-03	2.61E-03	2.35E-03	2.13E-03	2.27E-03	2.18E-03	3.50E-03	3.89E-03	3.35E-03	3.71E-03	3.70E-03	3.75E-03	3.90E-03	3.56E-03	3.53E-03	3.84E-03	3.96E-03	3.12E-03	4.08E-03	3.35E-03	3.31E-03	3.28E-03	3.97E-03	4.28E-03	3.63E-03	4.08E-03	4.06E-03	4.08E-03	3.66E-03	2.20E-03	2.11E-03	2.15E-03	2.77E-03
[2.44 .. 2.46]	4.96E-03	3.06E-03	5.53E-03	4.31E-03	4.77E-03	4.65E-03	4.73E-03	4.38E-03	6.02E-03	5.57E-03	6.57E-03	6.48E-03	3.96E-03	3.32E-03	3.82E-03	3.89E-03	7.58E-03	7.18E-03	8.30E-03	7.71E-03	9.04E-03	9.41E-03	1.05E-02	9.15E-03	6.53E-03	7.35E-03	6.76E-03	5.04E-03	5.32E-03	5.27E-03	4.25E-03	2.54E-03	3.20E-03	3.49E-03	3.06E-03	5.85E-03	4.20E-03	5.14E-03	4.20E-03	2.93E-03	2.74E-03	2.90E-03	2.84E-03
[2.46 .. 2.48]	4.09E-03	2.92E-03	5.38E-03	3.33E-03	4.08E-03	4.01E-03	3.84E-03	3.63E-03	5.65E-03	5.22E-03	6.01E-03	5.78E-03	3.11E-03	2.65E-03	3.09E-03	3.21E-03	7.73E-03	7.02E-03	8.15E-03	7.48E-03	8.27E-03	8.50E-03	9.60E-03	8.43E-03	6.12E-03	6.71E-03	6.46E-03	4.54E-03	4.28E-03	4.43E-03	3.95E-03	1.28E-03	1.35E-03	1.62E-03	1.46E-03	4.48E-03	3.17E-03	4.00E-03	3.17E-03	2.47E-03	2.22E-03	2.43E-03	2.03E-03
[2.48 .. 2.50]	2.43E-03	2.63E-03	2.67E-03	2.06E-03	2.64E-03	2.42E-03	2.54E-03	2.41E-03	2.12E-03	1.99E-03	2.12E-03	2.06E-03	1.79E-03	1.72E-03	1.71E-03	1.62E-03	3.31E-03	2.97E-03	3.07E-03	2.95E-03	3.06E-03	3.02E-03	2.98E-03	2.99E-03	2.95E-03	3.17E-03	3.37E-03	2.28E-03	2.37E-03	2.29E-03	2.53E-03	2.01E-03	2.05E-03	2.15E-03	2.00E-03	2.62E-03	2.71E-03	2.75E-03	2.48E-03	1.83E-03	1.70E-03	1.76E-03	1.92E-03
[2.50 .. 2.52]	2.54E-03	2.95E-03	2.64E-03	2.57E-03	3.66E-03	3.31E-03	3.07E-03	3.33E-03	2.40E-03	2.38E-03	2.42E-03	2.46E-03	2.38E-03	2.29E-03	2.21E-03	2.02E-03	3.40E-03	3.27E-03	3.16E-03	3.41E-03	3.37E-03	3.25E-03	3.13E-03	3.34E-03	3.38E-03	3.46E-03	3.95E-03	2.35E-03	2.51E-03	2.25E-03	2.09E-03	2.69E-03	2.83E-03	2.80E-03	2.65E-03	3.11E-03	3.37E-03	3.27E-03	3.10E-03	2.37E-03	2.29E-03	2.32E-03	2.36E-03
[2.52 .. 2.54]	4.20E-03	4.93E-03	5.04E-03	4.22E-03	5.30E-03	5.61E-03	4.91E-03	7.28E-03	2.64E-03	2.44E-03	2.59E-03	2.93E-03	3.90E-03	3.50E-03	3.23E-03	3.18E-03	3.09E-03	3.04E-03	3.62E-03	3.66E-03	3.25E-03	3.36E-03	3.54E-03	3.56E-03	2.26E-03	2.75E-03	2.87E-03	3.46E-03	2.39E-03	3.65E-03	3.53E-03	3.44E-03	3.72E-03	3.27E-03	3.22E-03	2.86E-03	3.15E-03	2.99E-03	2.84E-03	3.25E-03	3.28E-03	3.17E-03	3.92E-03
[2.54 .. 2.56]	7.51E-03	7.09E-03	5.66E-03	7.25E-03	7.46E-03	7.53E-03	6.49E-03	8.38E-03	4.08E-03	3.96E-03	4.10E-03	5.34E-03	7.81E-03	7.35E-03	7.18E-03	7.42E-03	2.68E-03	2.54E-03	3.63E-03	3.46E-03	3.76E-03	4.00E-03	4.68E-03	3.93E-03	1.76E-03	2.53E-03	2.42E-03	5.33E-03	2.54E-03	4.73E-03	4.16E-03	5.69E-03	6.40E-03	5.84E-03	6.64E-03	4.51E-03	4.71E-03	4.45E-03	4.54E-03	5.95E-03	6.34E-03	5.77E-03	5.85E-03
[2.56 .. 2.58]	7.83E-03	4.57E-03	4.07E-03	8.12E-03	4.60E-03	4.19E-03	6.79E-03	4.07E-03	3.30E-03	3.03E-03	3.47E-03	4.31E-03	7.21E-03	6.65E-03	7.57E-03	7.91E-03	2.15E-03	2.02E-03	2.12E-03	1.61E-03	2.67E-03	2.91E-03	3.84E-03	2.48E-03	1.26E-03	1.56E-03	1.70E-03	3.12E-03	2.39E-03	2.48E-03	3.32E-03	4.52E-03	5.51E-03	5.46E-03	5.98E-03	3.87E-03	3.78E-03	3.90E-03	3.89E-03	5.39E-03	6.00E-03	5.05E-03	9.07E-03
[2.58 .. 2.60]	2.10E-03	1.66E-03	1.46E-03	2.11E-03	1.98E-03	1.79E-03	2.06E-03	1.70E-03	1.13E-03	9.47E-04	1.09E-03	1.30E-03	2.06E-03	1.75E-03	1.90E-03	2.01E-03	9.26E-04	7.15E-04	9.52E-04	7.70E-04	1.12E-03	1.28E-03	1.57E-03	1.12E-03	7.62E-04	9.49E-04	9.40E-04	1.34E-03	1.35E-03	1.03E-03	1.22E-03	1.38E-03	1.47E-03	1.66E-03	1.57E-03	1.10E-03	1.24E-03	1.21E-03	1.09E-03	1.28E-03	1.45E-03	1.34E-03	2.02E-03
[2.60 .. 2.62]	9.87E-04	8.03E-04	8.62E-04	9.85E-04	1.21E-03	1.02E-03	9.11E-04	7.47E-04	6.43E-04	5.39E-04	5.21E-04	5.62E-04	7.12E-04	6.87E-04	7.25E-04	7.31E-04	8.29E-04	7.35E-04	6.95E-04	5.67E-04	9.09E-04	1.05E-03	1.09E-03	9.66E-04	8.06E-04	9.13E-04	9.22E-04	1.08E-03	1.47E-03	8.50E-04	9.44E-04	1.13E-03	1.14E-03	1.37E-03	1.31E-03	7.96E-04	9.16E-04	8.91E-04	7.72E-04	6.66E-04	6.36E-04	5.96E-04	7.60E-04
[2.62 .. 2.64]	9.61E-04	8.94E-04	1.13E-03	1.20E-03	1.25E-03	1.04E-03	1.01E-03	9.25E-04	7.77E-04	7.08E-04	7.42E-04	8.32E-04	8.72E-04	8.08E-04	8.39E-04	8.23E-04	1.13E-03	9.50E-04	1.05E-03	9.06E-04	1.22E-03	1.36E-03	1.41E-03	1.26E-03	1.05E-03	1.16E-03	1.16E-03	1.30E-03	1.41E-03	1.18E-03	1.19E-03	1.29E-03	1.34E-03	1.56E-03	1.47E-03	1.10E-03	1.19E-03	1.12E-03	1.09E-03	9.61E-04	9.27E-04	8.70E-04	9.47E-04
[2.64 .. 2.66]	2.12E-03	1.91E-03	2.30E-03	2.25E-03	2.13E-03	1.99E-03	1.92E-03	2.20E-03	1.54E-03	1.42E-03	1.47E-03	1.85E-03	2.03E-03	1.99E-03	2.21E-03	2.22E-03	1.92E-03	1.65E-03	1.91E-03	1.76E-03	2.25E-03	2.43E-03	2.56E-03	2.34E-03	1.58E-03	1.86E-03	1.79E-03	2.65E-03	2.16E-03	3.42E-03	3.11E-03	2.45E-03	2.54E-03	2.72E-03	2.91E-03	2.28E-03	2.48E-03	2.25E-03	2.47E-03	2.31E-03	2.33E-03	2.17E-03	2.10E-03
[2.66 .. 2.68]	3.36E-03	2.92E-03	2.69E-03	3.49E-03	2.97E-03	2.96E-03	3.41E-03	2.84E-03	1.48E-03	1.35E-03	1.48E-03	1.74E-03	2.65E-03	2.50E-03	2.56E-03	2.61E-03	1.52E-03	1.45E-03	1.78E-03	1.85E-03	2.04E-03	2.11E-03	2.10E-03	2.07E-03	1.28E-03	1.79E-03	1.58E-03	2.73E-03	2.24E-03	1.87E-03	2.05E-03	2.51E-03	2.88E-03	2.86E-03	2.76E-03	2.27E-03	2.81E-03	2.27E-03	2.21E-03	2.54E-03	2.62E-03	2.55E-03	4.00E-03
[2.68 .. 2.70]	3.62E-03	3.14E-03	3.16E-03	3.79E-03	2.91E-03	2.97E-03	3.06E-03	3.41E-03	1.52E-03	1.26E-03	1.43E-03	1.84E-03	2.90E-03	2.94E-03	3.20E-03	3.30E-03	1.47E-03	1.36E-03	1.59E-03	1.60E-03	1.66E-03	1.82E-03	1.99E-03	1.82E-03	1.20E-03	1.50E-03	1.48E-03	2.86E-03	2.36E-03	2.60E-03	2.78E-03	2.47E-03	2.78E-03	2.84E-03	2.72E-03	2.13E-03	2.45E-03	2.09E-03	2.10E-03	2.91E-03	2.86E-03	2.67E-03	3.48E-03
[2.70 .. 2.72]	1.56E-03	1.45E-03	9.66E-04	1.42E-03	1.92E-03	1.90E-03	1.72E-03	1.42E-03	7.78E-04	7.24E-04	7.47E-04	9.34E-04	1.41E-03	1.27E-03	1.23E-03	1.22E-03	9.66E-04	9.97E-04	7.66E-04	6.87E-04	1.08E-03	1.24E-03	1.24E-03	1.11E-03	9.47E-04	9.99E-04	9.53E-04	1.37E-03	1.11E-03	9.69E-04	8.09E-04	1.35E-03	1.62E-03	1.53E-03	1.50E-03	1.04E-03	1.25E-03	9.57E-04	9.01E-04	1.22E-03	1.20E-03	1.30E-03	1.77E-03
[2.72 .. 2.74]	1.29E-03	1.27E-03	1.06E-03	1.69E-03	1.19E-03	1.18E-03	1.03E-03	1.15E-03	7.50E-04	7.47E-04	7.49E-04	9.22E-04	8.43E-04	8.08E-04	8.82E-04	9.50E-04	1.18E-03	1.10E-03	1.01E-03	1.21E-03	1.10E-03	1.36E-03	1.26E-03	1.18E-03	1.20E-03	1.29E-03	1.22E-03	1.21E-03	6.77E-03	1.03E-03	9.91E-04	1.04E-03	1.21E-03	1.31E-03	1.56E-03	8.88E-04	1.08E-03	8.76E-04	1.01E-03	8.95E-04	9.26E-04	8.10E-04	1.16E-03
[2.74 .. 2.76]	6.69E-04	7.06E-04	8.17E-04	8.58E-04	9.10E-04	8.57E-04	7.29E-04	8.69E-04	5.44E-04	4.02E-04	4.92E-04	6.21E-04	6.27E-04	6.28E-04	6.35E-04	5.97E-04	7.64E-04	7.24E-04	7.94E-04	7.41E-04	8.78E-04	1.11E-03	1.14E-03	1.01E-03	9.40E-04	9.64E-04	1.07E-03	1.09E-03	1.26E-03	7.25E-04	7.43E-04	8.17E-04	9.29E-04	1.11E-03	8.95E-04	6.14E-04	7.88E-04	6.76E-04	7.30E-04	7.21E-04	6.18E-04	5.81E-04	7.58E-04
[2.76 .. 2.78]	6.71E-04	6.36E-04	7.84E-04	8.18E-04	8.94E-04	8.80E-04	8.49E-04	9.35E-04	5.15E-04	3.72E-04	5.38E-04	6.28E-04	6.61E-04	6.29E-04	6.41E-04	6.20E-04	7.20E-04	7.06E-04	8.56E-04	5.83E-04	7.43E-04	9.93E-04	9.71E-04	7.80E-04	9.35E-04	9.42E-04	9.87E-04	1.07E-03	9.90E-04	6.83E-04	7.63E-04	8.07E-04	8.80E-04	9.89E-04	8.48E-04	5.99E-04	6.96E-04	6.04E-04	6.82E-04	6.83E-04	5.91E-04	5.78E-04	7.54E-04
[2.78 .. 2.80]	5.10E-04	6.05E-04	6.33E-04	5.72E-04	8.42E-04	6.46E-04	5.69E-04	6.94E-04	4.74E-04	4.25E-04	4.71E-04	6.29E-04	6.15E-04	6.51E-04	6.06E-04	6.03E-04	5.88E-04	5.97E-04	6.06E-04	5.31E-04	5.96E-04	8.17E-04	7.45E-04	7.06E-04	7.50E-04	7.72E-04	7.89E-04	1.23E-03	8.49E-04	7.56E-04	5.61E-04	6.45E-04	5.98E-04	7.80E-04	6.92E-04	5.08E-04	5.18E-04	4.45E-04	5.67E-04	7.64E-04	6.13E-04	6.22E-04	5.37E-04
[2.80 .. 2.82]	1.29E-03	1.26E-03	1.51E-03	1.40E-03	1.33E-03	1.41E-03	1.61E-03	1.61E-03	6.45E-04	5.64E-04	6.99E-04	9.36E-04	1.24E-03	1.18E-03	1.40E-03	1.41E-03	8.47E-04	9.11E-04	8.96E-04	9.47E-04	7.88E-04	1.04E-03	1.06E-03	8.69E-04	9.33E-04	9.05E-04	9.47E-04	1.37E-03	1.50E-03	1.25E-03	1.19E-03	9.46E-04	9.46E-04	1.12E-03	1.02E-03	8.86E-04	8.60E-04	7.76E-04	9.97E-04	1.31E-03	1.06E-03	1.14E-03	1.35E-03
[2.82 .. 2.84]	1.01E-03	1.04E-03	1.50E-03	1.29E-03	1.38E-03	1.49E-03	1.29E-03	1.61E-03	1.27E-03	8.39E-04	1.26E-03	1.62E-03	1.61E-03	1.68E-03	1.79E-03	1.80E-03	7.51E-04	8.68E-04	8.02E-04	1.01E-03	7.43E-04	9.70E-04	9.07E-04	8.42E-04	9.89E-04	8.70E-04	1.05E-03	1.46E-03	1.47E-03	1.29E-03	1.29E-03	1.23E-03	1.37E-03	1.62E-03	1.40E-03	1.35E-03	1.54E-03	1.25E-03	1.69E-03	1.90E-03	1.75E-03	1.67E-03	1.58E-03
[2.84 .. 2.86]	7.27E-04	7.07E-04	1.02E-03	8.41E-04	1.04E-03	1.04E-03	1.37E-03	1.07E-03	9.46E-04	6.11E-04	1.07E-03	1.15E-03	1.41E-03	1.29E-03	1.26E-03	1.26E-03	7.49E-04	4.90E-04	6.05E-04	4.84E-04	6.16E-04	7.80E-04	6.36E-04	7.60E-04	1.36E-03	1.20E-03	1.19E-03	1.49E-03	1.06E-03	1.51E-03	1.22E-03	1.42E-03	1.55E-03	1.76E-03	1.40E-03	1.08E-03	1.32E-03	1.06E-03	1.31E-03	1.34E-03	1.36E-03	1.35E-03	1.67E-03
[2.86 .. 2.88]	2.45E-03	1.41E-03	2.76E-03	2.84E-03	3.21E-03	3.40E-03	1.88E-03	2.51E-03	8.73E-04	4.92E-04	8.97E-04	7.36E-04	1.11E-03	1.15E-03	1.09E-03	1.02E-03	7.56E-03	7.29E-04	3.48E-03	1.15E-03	1.71E-03	1.77E-03	6.87E-04	2.21E-03	8.74E-04	1.10E-03	7.99E-04	2.46E-03	6.23E-03	3.31E-03	4.10E-03	4.22E-03	2.62E-03	3.06E-03	2.68E-03	5.36E-04	5.20E-04	5.82E-04	6.15E-04	1.15E-03	9.52E-04	1.10E-03	1.04E-03
[2.88 .. 2.90]	8.58E-04	7.80E-04	9.83E-04	1.55E-03	1.07E-03	1.03E-03	1.73E-03	8.19E-04	4.17E-04	3.31E-04	5.18E-04	5.78E-04	1.08E-03	9.46E-04	8.89E-04	8.73E-04	8.37E-04	5.74E-04	7.71E-04	4.19E-04	7.82E-04	8.81E-04	5.99E-04	9.06E-04	6.95E-04	6.64E-04	7.03E-04	1.52E-03	1.44E-03	1.40E-03	1.31E-03	1.98E-03	1.82E-03	1.71E-03	1.24E-03	4.73E-04	4.78E-04	4.37E-04	5.33E-04	8.32E-04	6.84E-04	7.91E-04	9.87E-04
[2.90 .. 2.92]	1.03E-03	6.39E-04	7.01E-04	1.23E-03	7.88E-04	5.95E-04	9.52E-04	5.44E-04	5.85E-04	6.14E-04	7.15E-04	1.02E-03	1.23E-03	1.19E-03	1.22E-03	1.24E-03	6.43E-04	4.76E-04	5.39E-04	4.24E-04	6.18E-04	8.49E-04	8.13E-04	7.15E-04	7.75E-04	7.65E-04	8.08E-04	1.11E-03	8.45E-04	6.82E-04	5.45E-04	9.74E-04	1.13E-03	1.11E-03	1.18E-03	7.18E-04	7.13E-04	6.93E-04	8.83E-04	1.09E-03	9.35E-04	8.36E-04	9.11E-04
[2.92 .. 2.94]	2.05E-03	1.12E-03	1.24E-03	2.02E-03	1.61E-03	1.26E-03	1.37E-03	1.15E-03	1.12E-03	1.19E-03	1.28E-03	1.83E-03	2.43E-03	2.65E-03	2.78E-03	2.93E-03	5.27E-04	5.37E-04	5.30E-04	5.13E-04	7.49E-04	9.50E-04	1.09E-03	6.76E-04	8.89E-04	8.74E-04	9.21E-04	2.11E-03	7.98E-04	1.07E-03	8.46E-04	1.55E-03	1.81E-03	1.85E-03	2.15E-03	1.25E-03	1.11E-03	1.15E-03	1.30E-03	2.08E-03	2.04E-03	1.50E-03	1.58E-03
[2.94 .. 2.96]	4.16E-03	2.51E-03	2.25E-03	4.49E-03	2.62E-03	2.23E-03	3.51E-03	1.97E-03	1.62E-03	1.77E-03	1.97E-03	2.91E-03	4.86E-03	4.41E-03	4.71E-03	4.82E-03	6.03E-04	6.23E-04	7.31E-04	6.88E-04	1.13E-03	1.32E-03	1.70E-03	8.95E-04	1.04E-03	1.15E-03	1.14E-03	2.62E-03	1.26E-03	1.90E-03	1.54E-03	3.25E-03	4.07E-03	4.27E-03	3.94E-03	1.80E-03	1.57E-03	1.62E-03	1.85E-03	3.11E-03	3.06E-03	2.92E-03	4.04E-03
[2.96 .. 2.98]	4.71E-03	3.31E-03	2.60E-03	4.98E-03	3.42E-03	3.49E-03	4.17E-03	3.93E-03	2.19E-03	2.21E-03	2.51E-03	3.46E-03	5.36E-03	4.87E-03	5.24E-03	5.39E-03	8.30E-04	8.87E-04	1.30E-03	1.15E-03	1.47E-03	1.77E-03	2.21E-03	1.39E-03	1.23E-03	1.34E-03	1.38E-03	2.94E-03	1.01E-03	2.01E-03	1.78E-03	3.02E-03	3.66E-03	3.66E-03	3.70E-03	2.06E-03	1.86E-03	1.82E-03	2.08E-03	3.51E-03	3.65E-03	3.21E-03	4.19E-03
[2.98 .. 3.00]	3.15E-03	2.96E-03	2.82E-03	3.47E-03	2.97E-03	3.04E-03	2.87E-03	4.00E-03	1.45E-03	1.40E-03	1.58E-03	2.08E-03	2.95E-03	2.70E-03	2.75E-03	2.68E-03	1.30E-03	1.12E-03	1.52E-03	1.45E-03	1.49E-03	1.80E-03	1.91E-03	1.60E-03	1.25E-03	1.19E-03	1.30E-03	2.33E-03	1.13E-03	1.73E-03	1.79E-03	2.11E-03	2.22E-03	2.08E-03	2.27E-03	1.63E-03	1.43E-03	1.41E-03	1.63E-03	2.25E-03	2.15E-03	1.88E-03	2.41E-03
[3.00 .. 3.02]	3.18E-03	2.52E-03	2.19E-03	3.13E-03	2.54E-03	2.89E-03	2.41E-03	3.09E-03	1.61E-03	1.61E-03	1.76E-03	2.01E-03	2.12E-03	1.96E-03	1.89E-03	1.74E-03	2.86E-03	1.86E-03	1.96E-03	1.96E-03	2.29E-03	2.44E-03	2.10E-03	2.32E-03	2.08E-03	1.58E-03	2.11E-03	2.58E-03	2.06E-03	2.08E-03	2.24E-03	2.64E-03	2.61E-03	2.54E-03	2.59E-03	2.47E-03	2.04E-03	2.22E-03	2.38E-03	1.94E-03	1.77E-03	1.64E-03	2.11E-03
[3.02 .. 3.04]	5.81E-03	6.43E-03	4.71E-03	6.39E-03	5.42E-03	4.38E-03	2.71E-03	4.50E-03	3.61E-03	3.88E-03	3.63E-03	4.37E-03	5.57E-03	7.47E-03	7.06E-03	6.82E-03	1.31E-02	3.96E-03	7.23E-03	4.63E-03	4.10E-03	4.04E-03	3.60E-03	4.00E-03	3.99E-03	3.93E-03	3.77E-03	6.27E-03	3.91E-03	4.28E-03	4.07E-03	5.96E-03	7.42E-03	6.34E-03	9.31E-03	5.46E-03	4.71E-03	5.18E-03	5.36E-03	8.17E-03	7.00E-03	4.88E-03	2.34E-03
[3.04 .. 3.06]	1.13E-02	1.40E-02	6.20E-03	1.01E-02	7.45E-03	8.86E-03	9.80E-03	9.74E-03	4.92E-03	5.09E-03	5.41E-03	6.60E-03	1.39E-02	1.22E-02	1.32E-02	1.19E-02	4.82E-03	4.82E-03	5.73E-03	5.54E-03	7.48E-03	7.85E-03	8.85E-03	7.53E-03	4.29E-03	4.49E-03	4.29E-03	7.47E-03	5.02E-03	7.15E-03	7.48E-03	1.54E-02	1.82E-02	1.76E-02	1.81E-02	1.28E-02	1.31E-02	1.31E-02	1.25E-02	1.02E-02	1.21E-02	1.20E-02	1.67E-02
[3.06 .. 3.08]	2.26E-03	3.14E-03	2.00E-03	2.16E-03	2.06E-03	2.14E-03	2.33E-03	2.00E-03	1.70E-03	1.74E-03	1.80E-03	2.08E-03	2.89E-03	2.61E-03	2.59E-03	2.30E-03	1.40E-03	1.41E-03	1.36E-03	1.52E-03	1.60E-03	1.76E-03	1.58E-03	1.68E-03	1.61E-03	1.52E-03	1.57E-03	1.86E-03	2.14E-03	1.64E-03	1.44E-03	2.01E-03	2.35E-03	2.21E-03	1.83E-03	1.93E-03	2.13E-03	2.03E-03	1.89E-03	2.00E-03	1.89E-03	1.96E-03	2.44E-03
[3.08 .. 3.10]	5.23E-04	7.79E-04	8.54E-04	1.27E-03	1.15E-03	1.17E-03	9.88E-04	1.03E-03	6.65E-04	9.81E-04	7.56E-04	9.49E-04	1.08E-03	1.01E-03	1.03E-03	9.53E-04	5.29E-04	6.04E-04	5.39E-04	5.95E-04	7.27E-04	9.77E-04	8.21E-04	8.17E-04	8.61E-04	9.30E-04	8.55E-04	1.12E-03	7.00E-04	1.06E-03	9.27E-04	9.16E-04	1.06E-03	1.05E-03	9.78E-04	7.67E-04	8.65E-04	8.35E-04	8.65E-04	1.18E-03	1.03E-03	8.90E-04	1.24E-03
[3.10 .. 3.12]	8.66E-04	1.14E-03	1.22E-03	1.73E-03	1.27E-03	1.44E-03	1.30E-03	1.38E-03	1.18E-03	1.15E-03	1.39E-03	1.47E-03	1.50E-03	1.40E-03	1.47E-03	1.38E-03	9.13E-04	1.16E-03	1.01E-03	1.14E-03	1.05E-03	1.25E-03	1.04E-03	1.19E-03	1.17E-03	1.19E-03	1.15E-03	1.45E-03	8.80E-04	1.63E-03	1.23E-03	1.13E-03	1.23E-03	1.25E-03	1.44E-03	1.14E-03	1.17E-03	1.12E-03	1.23E-03	1.37E-03	1.28E-03	1.16E-03	1.43E-03
[3.12 .. 3.14]	8.73E-04	1.19E-03	1.41E-03	1.92E-03	1.22E-03	1.22E-03	1.50E-03	1.24E-03	1.48E-03	1.61E-03	1.71E-03	1.92E-03	1.44E-03	1.33E-03	1.30E-03	1.16E-03	1.79E-03	1.63E-03	1.66E-03	1.60E-03	1.74E-03	1.91E-03	1.60E-03	1.76E-03	1.82E-03	1.88E-03	1.76E-03	1.76E-03	1.62E-03	1.59E-03	1.23E-03	1.54E-03	1.67E-03	1.65E-03	1.82E-03	1.65E-03	1.80E-03	1.64E-03	1.85E-03	1.40E-03	1.15E-03	1.17E-03	1.25E-03
[3.14 .. 3.16]	7.95E-04	1.01E-03	1.27E-03	1.69E-03	1.06E-03	1.24E-03	1.44E-03	1.34E-03	1.36E-03	1.22E-03	1.60E-03	1.73E-03	1.27E-03	1.27E-03	1.27E-03	1.13E-03	1.28E-03	1.40E-03	1.35E-03	1.29E-03	1.38E-03	1.61E-03	1.36E-03	1.47E-03	1.53E-03	1.60E-03	1.44E-03	1.62E-03	1.16E-03	1.69E-03	1.10E-03	1.46E-03	1.64E-03	1.51E-03	1.56E-03	1.52E-03	1.51E-03	1.34E-03	1.65E-03	1.45E-03	1.24E-03	1.13E-03	1.40E-03
[3.16 .. 3.18]	6.88E-04	9.17E-04	1.03E-03	1.71E-03	1.02E-03	1.02E-03	1.53E-03	1.34E-03	1.06E-03	1.01E-03	1.31E-03	1.76E-03	1.52E-03	1.53E-03	1.45E-03	1.32E-03	1.27E-03	1.12E-03	1.44E-03	1.11E-03	1.40E-03	1.62E-03	1.56E-03	1.40E-03	1.02E-03	1.16E-03	9.64E-04	1.48E-03	8.93E-04	1.38E-03	8.37E-04	2.30E-03	2.62E-03	1.87E-03	1.99E-03	1.64E-03	1.94E-03	1.30E-03	1.79E-03	2.00E-03	1.76E-03	1.62E-03	1.91E-03
[3.18 .. 3.20]	1.27E-03	1.54E-03	1.39E-03	1.98E-03	1.16E-03	1.26E-03	1.68E-03	1.72E-03	1.54E-03	1.61E-03	1.86E-03	2.64E-03	2.30E-03	2.43E-03	2.31E-03	2.12E-03	1.75E-03	1.67E-03	1.31E-03	1.66E-03	1.96E-03	2.21E-03	1.87E-03	1.93E-03	1.52E-03	1.53E-03	1.42E-03	2.32E-03	1.46E-03	1.94E-03	1.39E-03	3.27E-03	3.82E-03	3.63E-03	4.09E-03	2.94E-03	3.04E-03	2.65E-03	3.43E-03	3.29E-03	3.07E-03	2.67E-03	2.84E-03
[3.20 .. 3.22]	2.09E-03	2.57E-03	3.54E-03	9.89E-03	4.10E-03	2.62E-03	3.17E-03	3.50E-03	2.20E-03	2.43E-03	2.91E-03	4.18E-03	4.06E-03	4.18E-03	4.34E-03	4.18E-03	3.02E-03	3.04E-03	2.58E-03	2.97E-03	4.05E-03	4.45E-03	4.16E-03	4.22E-03	3.26E-03	3.43E-03	3.10E-03	4.21E-03	2.99E-03	3.99E-03	3.08E-03	3.49E-03	3.35E-03	3.08E-03	3.79E-03	3.19E-03	2.89E-03	2.65E-03	3.56E-03	4.20E-03	3.82E-03	3.78E-03	4.30E-03
[3.22 .. 3.24]	5.32E-02	4.39E-02	3.62E-02	4.22E-02	4.95E-02	5.34E-02	4.99E-02	6.27E-02	3.60E-02	3.59E-02	3.96E-02	4.72E-02	6.03E-02	5.08E-02	5.74E-02	6.15E-02	1.24E-02	1.20E-02	1.31E-02	1.24E-02	1.34E-02	1.41E-02	1.59E-02	1.33E-02	1.19E-02	1.19E-02	1.23E-02	3.21E-02	1.41E-02	2.69E-02	2.79E-02	2.87E-02	3.25E-02	3.25E-02	3.99E-02	3.01E-02	2.46E-02	2.78E-02	2.45E-02	3.37E-02	3.56E-02	3.22E-02	3.87E-02
[3.24 .. 3.26]	8.10E-03	7.50E-03	1.31E-02	7.62E-03	1.14E-02	1.18E-02	1.18E-02	9.44E-03	9.80E-03	1.08E-02	1.13E-02	9.56E-03	8.85E-03	7.55E-03	7.60E-03	7.77E-03	1.74E-02	1.68E-02	1.52E-02	1.55E-02	1.01E-02	8.75E-03	7.70E-03	8.99E-03	1.55E-02	1.41E-02	1.53E-02	1.51E-02	1.33E-02	1.54E-02	1.43E-02	9.82E-03	9.65E-03	9.02E-03	9.27E-03	8.85E-03	8.00E-03	8.74E-03	8.49E-03	6.48E-03	6.41E-03	6.95E-03	8.99E-03
[3.26 .. 3.28]	9.56E-03	1.04E-02	8.94E-03	9.95E-03	8.99E-03	9.72E-03	9.29E-03	9.62E-03	7.26E-03	7.98E-03	8.03E-03	8.34E-03	1.10E-02	1.10E-02	1.20E-02	1.17E-02	6.75E-03	7.22E-03	6.78E-03	7.81E-03	7.46E-03	6.98E-03	6.39E-03	7.55E-03	8.68E-03	8.41E-03	8.30E-03	1.05E-02	7.91E-03	1.09E-02	1.12E-02	1.24E-02	1.27E-02	1.19E-02	1.36E-02	9.69E-03	9.68E-03	9.87E-03	9.72E-03	1.84E-02	1.85E-02	1.56E-02	1.50E-02
[3.28 .. 3.30]	4.78E-03	5.67E-03	3.52E-03	4.22E-03	4.11E-03	4.67E-03	4.15E-03	5.16E-03	3.04E-03	3.31E-03	3.22E-03	3.87E-03	6.39E-03	5.28E-03	5.34E-03	5.53E-03	2.07E-03	1.95E-03	2.16E-03	2.25E-03	2.74E-03	2.96E-03	2.76E-03	3.21E-03	2.23E-03	2.31E-03	2.20E-03	2.36E-03	3.03E-03	2.73E-03	2.95E-03	3.27E-03	2.81E-03	2.66E-03	2.83E-03	2.23E-03	2.56E-03	2.49E-03	2.18E-03	1.02E-02	1.21E-02	1.26E-02	1.64E-02
[3.30 .. 3.32]	2.08E-03	2.46E-03	2.55E-03	2.29E-03	2.95E-03	3.37E-03	2.97E-03	4.20E-03	1.65E-03	1.51E-03	1.67E-03	1.77E-03	1.93E-03	1.63E-03	1.63E-03	1.55E-03	1.78E-03	1.77E-03	1.98E-03	1.99E-03	1.92E-03	2.19E-03	2.02E-03	2.34E-03	1.48E-03	1.65E-03	1.48E-03	2.04E-03	2.52E-03	1.68E-03	2.11E-03	2.32E-03	2.06E-03	1.96E-03	1.98E-03	1.63E-03	1.70E-03	1.64E-03	1.64E-03	1.65E-03	1.68E-03	1.75E-03	3.59E-03
[3.32 .. 3.34]	2.49E-03	3.31E-03	2.98E-03	2.67E-03	3.23E-03	3.76E-03	2.89E-03	4.75E-03	1.54E-03	1.34E-03	1.63E-03	1.87E-03	2.46E-03	2.28E-03	2.06E-03	1.90E-03	1.39E-03	1.48E-03	1.78E-03	1.68E-03	2.02E-03	2.40E-03	2.06E-03	2.51E-03	1.26E-03	1.33E-03	1.23E-03	2.22E-03	2.45E-03	2.17E-03	2.36E-03	3.12E-03	2.72E-03	2.71E-03	2.70E-03	1.61E-03	1.56E-03	1.53E-03	1.65E-03	2.22E-03	1.93E-03	1.93E-03	2.06E-03
[3.34 .. 3.36]	8.46E-03	1.72E-02	9.63E-03	4.52E-03	6.15E-03	8.18E-03	5.65E-03	1.02E-02	1.34E-02	1.43E-02	1.32E-02	1.19E-02	1.22E-02	1.20E-02	1.07E-02	1.12E-02	4.80E-03	2.95E-03	4.88E-03	7.46E-03	6.68E-03	7.88E-03	5.84E-03	7.87E-03	1.55E-02	7.53E-03	5.79E-03	3.33E-03	1.53E-02	3.48E-03	9.83E-03	7.17E-03	1.26E-02	1.15E-02	1.48E-02	7.88E-03	5.45E-03	4.95E-03	7.24E-03	3.41E-02	3.26E-02	2.46E-02	1.49E-02
[3.36 .. 3.38]	1.98E-03	3.19E-03	1.85E-03	1.72E-03	2.02E-03	3.17E-03	1.20E-02	3.12E-03	2.44E-03	2.32E-03	2.74E-03	2.69E-03	3.55E-03	3.02E-03	3.04E-03	2.91E-03	1.51E-03	1.82E-03	1.68E-03	2.23E-03	2.14E-03	2.57E-03	2.27E-03	2.18E-03	3.31E-03	2.73E-03	2.12E-03	2.33E-03	2.42E-03	1.91E-03	2.16E-03	3.07E-03	4.47E-03	4.40E-03	4.15E-03	2.84E-03	2.41E-03	2.22E-03	2.81E-03	5.10E-03	5.47E-03	5.47E-03	4.57E-02
[3.38 .. 3.40]	3.07E-03	2.05E-03	5.51E-03	3.18E-03	5.39E-03	5.44E-03	4.32E-03	4.02E-03	5.66E-03	6.12E-03	6.87E-03	5.91E-03	2.36E-03	1.72E-03	1.69E-03	1.86E-03	9.55E-03	9.74E-03	8.43E-03	9.04E-03	6.56E-03	6.01E-03	4.41E-03	6.10E-03	9.71E-03	8.85E-03	9.34E-03	6.47E-03	9.46E-03	7.60E-03	6.72E-03	4.24E-03	2.44E-03	2.49E-03	2.40E-03	4.40E-03	3.79E-03	4.09E-03	4.65E-03	1.13E-03	1.29E-03	1.66E-03	1.91E-03
[3.40 .. 3.42]	5.49E-03	5.18E-03	1.48E-02	6.32E-03	1.17E-02	1.22E-02	9.59E-03	9.89E-03	1.73E-02	1.99E-02	2.10E-02	1.76E-02	6.35E-03	4.89E-03	5.18E-03	5.73E-03	2.88E-02	2.96E-02	2.59E-02	2.89E-02	1.79E-02	1.55E-02	1.33E-02	1.57E-02	3.02E-02	2.60E-02	2.91E-02	1.71E-02	1.83E-02	1.96E-02	1.68E-02	6.53E-03	5.51E-03	5.76E-03	6.65E-03	1.40E-02	1.22E-02	1.34E-02	1.38E-02	3.96E-03	3.97E-03	3.50E-03	1.73E-03
[3.42 .. 3.44]	6.12E-03	7.41E-03	5.57E-03	6.11E-03	5.98E-03	7.27E-03	9.75E-03	7.10E-03	7.05E-03	8.53E-03	9.58E-03	8.43E-03	7.78E-03	6.64E-03	7.27E-03	6.83E-03	7.62E-03	8.06E-03	7.56E-03	9.05E-03	9.90E-03	8.73E-03	7.65E-03	9.03E-03	1.11E-02	1.33E-02	1.02E-02	8.26E-03	6.68E-03	9.56E-03	8.63E-03	1.05E-02	1.11E-02	1.04E-02	1.16E-02	1.05E-02	1.04E-02	1.07E-02	1.05E-02	8.50E-03	9.16E-03	9.08E-03	1.09E-02
[3.44 .. 3.46]	3.29E-03	3.35E-03	5.88E-03	3.84E-03	4.83E-03	5.10E-03	3.99E-03	4.97E-03	5.73E-03	6.10E-03	6.24E-03	6.10E-03	3.60E-03	3.11E-03	3.39E-03	3.38E-03	1.01E-02	1.05E-02	8.96E-03	9.32E-03	5.48E-03	5.67E-03	5.47E-03	5.40E-03	8.39E-03	6.48E-03	9.05E-03	7.01E-03	7.01E-03	6.78E-03	6.82E-03	5.04E-03	5.07E-03	5.03E-03	5.61E-03	6.20E-03	5.75E-03	5.99E-03	6.49E-03	3.33E-03	3.66E-03	3.54E-03	4.42E-03
[3.46 .. 3.48]	4.70E-03	3.69E-03	1.29E-02	5.39E-03	9.62E-03	1.05E-02	1.10E-02	8.80E-03	1.57E-02	1.86E-02	2.02E-02	1.63E-02	5.15E-03	3.22E-03	3.45E-03	4.06E-03	2.61E-02	2.70E-02	2.34E-02	2.67E-02	1.72E-02	1.47E-02	1.24E-02	1.46E-02	2.93E-02	2.73E-02	2.73E-02	1.41E-02	1.50E-02	1.73E-02	1.38E-02	4.37E-03	4.02E-03	4.31E-03	4.26E-03	1.19E-02	1.08E-02	1.19E-02	1.18E-02	1.80E-03	1.80E-03	2.12E-03	1.74E-03
[3.48 .. 3.50]	4.12E-03	3.42E-03	1.09E-02	5.03E-03	8.05E-03	8.98E-03	9.92E-03	7.94E-03	1.23E-02	1.42E-02	1.52E-02	1.24E-02	4.49E-03	3.09E-03	3.28E-03	3.69E-03	2.02E-02	2.05E-02	1.83E-02	2.05E-02	1.38E-02	1.18E-02	1.03E-02	1.17E-02	2.22E-02	2.16E-02	2.11E-02	1.11E-02	1.22E-02	1.33E-02	1.17E-02	4.83E-03	4.57E-03	4.84E-03	4.79E-03	9.44E-03	8.90E-03	9.69E-03	9.45E-03	2.10E-03	1.97E-03	2.20E-03	1.97E-03
[3.50 .. 3.52]	2.38E-03	2.37E-03	5.66E-03	4.21E-03	4.25E-03	4.75E-03	4.38E-03	5.26E-03	4.52E-03	4.94E-03	5.19E-03	4.57E-03	2.79E-03	2.31E-03	2.55E-03	2.47E-03	7.80E-03	7.71E-03	7.28E-03	7.38E-03	5.93E-03	5.63E-03	5.48E-03	5.38E-03	7.72E-03	7.35E-03	7.60E-03	4.62E-03	5.51E-03	5.19E-03	5.75E-03	4.30E-03	3.86E-03	4.04E-03	4.29E-03	4.15E-03	4.19E-03	4.27E-03	4.39E-03	2.68E-03	2.37E-03	2.21E-03	2.29E-03
[3.52 .. 3.54]	6.99E-03	7.14E-03	1.01E-02	9.56E-03	8.55E-03	8.96E-03	8.20E-03	9.67E-03	8.13E-03	8.96E-03	9.14E-03	9.43E-03	8.93E-03	8.61E-03	9.37E-03	9.36E-03	1.15E-02	1.09E-02	1.02E-02	1.04E-02	8.25E-03	7.83E-03	7.34E-03	7.55E-03	1.11E-02	1.03E-02	1.09E-02	7.09E-03	8.38E-03	7.94E-03	8.06E-03	5.61E-03	4.73E-03	4.79E-03	5.27E-03	5.61E-03	5.48E-03	5.63E-03	6.01E-03	1.77E-02	1.77E-02	1.59E-02	1.87E-02
[3.54 .. 3.56]	1.00E-02	9.84E-03	1.24E-02	1.11E-02	1.09E-02	1.16E-02	1.00E-02	1.23E-02	1.11E-02	1.21E-02	1.20E-02	1.27E-02	1.21E-02	1.20E-02	1.27E-02	1.26E-02	1.53E-02	1.56E-02	1.47E-02	1.53E-02	1.12E-02	1.11E-02	1.20E-02	1.08E-02	1.30E-02	1.19E-02	1.32E-02	9.72E-03	1.19E-02	9.83E-03	1.03E-02	9.77E-03	1.20E-02	1.20E-02	1.40E-02	8.69E-03	8.02E-03	8.14E-03	9.38E-03	2.12E-02	2.26E-02	2.10E-02	2.54E-02
[3.56 .. 3.58]	5.40E-03	6.15E-03	5.08E-03	6.08E-03	4.91E-03	5.83E-03	6.10E-03	6.92E-03	7.06E-03	7.23E-03	7.10E-03	8.29E-03	6.93E-03	6.50E-03	6.35E-03	5.76E-03	5.84E-03	5.57E-03	7.83E-03	7.24E-03	1.30E-02	1.36E-02	1.57E-02	1.40E-02	5.84E-03	6.06E-03	6.24E-03	6.21E-03	6.15E-03	5.83E-03	6.28E-03	1.36E-02	1.71E-02	1.80E-02	1.39E-02	1.33E-02	1.52E-02	1.45E-02	1.37E-02	4.06E-03	4.07E-03	4.30E-03	5.12E-03
[3.58 .. 3.60]	7.02E-03	6.90E-03	7.01E-03	7.69E-03	8.32E-03	8.76E-03	6.21E-03	1.02E-02	6.84E-03	6.49E-03	7.25E-03	8.14E-03	8.08E-03	7.20E-03	8.22E-03	8.44E-03	5.72E-03	5.53E-03	6.08E-03	6.04E-03	7.76E-03	8.20E-03	9.21E-03	8.18E-03	4.76E-03	4.72E-03	4.83E-03	9.92E-03	4.77E-03	5.65E-03	6.51E-03	6.84E-03	6.89E-03	6.88E-03	7.87E-03	8.32E-03	8.27E-03	7.69E-03	7.99E-03	3.46E-03	3.15E-03	3.09E-03	3.33E-03
[3.60 .. 3.62]	1.10E-02	9.99E-03	7.84E-03	1.08E-02	8.99E-03	9.62E-03	1.02E-02	1.05E-02	7.33E-03	7.13E-03	7.72E-03	9.20E-03	1.16E-02	1.04E-02	1.13E-02	1.16E-02	4.43E-03	4.24E-03	4.59E-03	4.25E-03	5.01E-03	5.07E-03	5.10E-03	5.19E-03	4.65E-03	4.46E-03	4.51E-03	7.97E-03	6.57E-03	6.09E-03	6.76E-03	7.62E-03	7.10E-03	6.86E-03	7.63E-03	6.55E-03	6.62E-03	6.60E-03	6.15E-03	1.32E-02	1.35E-02	1.27E-02	1.55E-02
[3.62 .. 3.64]	6.86E-03	7.66E-03	5.70E-03	7.19E-03	6.02E-03	6.37E-03	5.74E-03	6.82E-03	5.01E-03	4.80E-03	4.96E-03	6.39E-03	9.21E-03	9.14E-03	9.53E-03	9.69E-03	2.93E-03	2.85E-03	3.35E-03	2.78E-03	3.51E-03	3.76E-03	4.09E-03	3.87E-03	3.61E-03	3.67E-03	3.49E-03	5.29E-03	5.02E-03	3.48E-03	3.81E-03	4.74E-03	4.34E-03	4.20E-03	4.65E-03	3.40E-03	4.22E-03	3.59E-03	3.90E-03	1.88E-02	1.97E-02	1.79E-02	2.10E-02
[3.64 .. 3.66]	5.44E-03	5.43E-03	4.93E-03	6.02E-03	4.51E-03	4.91E-03	4.72E-03	5.27E-03	3.55E-03	3.40E-03	3.66E-03	4.23E-03	5.01E-03	4.71E-03	4.90E-03	4.85E-03	4.12E-03	4.39E-03	5.05E-03	4.34E-03	4.28E-03	4.85E-03	6.31E-03	4.64E-03	4.30E-03	3.94E-03	4.09E-03	8.19E-03	7.49E-03	4.36E-03	4.67E-03	5.25E-03	5.09E-03	5.40E-03	5.82E-03	3.37E-03	4.13E-03	3.29E-03	4.03E-03	7.00E-03	7.90E-03	7.56E-03	9.55E-03
[3.66 .. 3.68]	6.41E-03	5.67E-03	6.29E-03	6.85E-03	9.25E-03	9.67E-03	7.00E-03	1.09E-02	5.16E-03	5.35E-03	5.36E-03	6.19E-03	5.15E-03	4.85E-03	5.13E-03	4.91E-03	6.12E-03	6.46E-03	7.22E-03	7.23E-03	1.04E-02	9.61E-03	8.65E-03	9.88E-03	6.28E-03	5.82E-03	6.02E-03	6.14E-03	1.14E-02	6.33E-03	6.96E-03	1.02E-02	7.44E-03	7.22E-03	8.54E-03	5.21E-03	6.08E-03	4.92E-03	5.84E-03	6.91E-03	7.20E-03	6.72E-03	5.92E-03
[3.68 .. 3.70]	4.85E-03	4.71E-03	5.20E-03	4.66E-03	5.90E-03	6.09E-03	5.33E-03	5.88E-03	4.63E-03	5.21E-03	5.03E-03	5.81E-03	5.13E-03	4.45E-03	4.51E-03	4.69E-03	5.45E-03	4.97E-03	5.08E-03	4.86E-03	5.01E-03	5.39E-03	5.23E-03	5.53E-03	5.69E-03	5.25E-03	5.88E-03	5.46E-03	7.18E-03	4.96E-03	4.67E-03	4.78E-03	3.71E-03	3.59E-03	4.13E-03	3.34E-03	3.67E-03	3.26E-03	3.77E-03	7.61E-03	8.26E-03	7.91E-03	9.83E-03
[3.70 .. 3.72]	6.08E-03	4.53E-03	1.25E-02	6.33E-03	9.42E-03	9.90E-03	8.18E-03	8.34E-03	1.52E-02	1.73E-02	1.88E-02	1.60E-02	5.46E-03	3.83E-03	4.22E-03	4.60E-03	2.44E-02	2.51E-02	2.19E-02	2.41E-02	1.56E-02	1.38E-02	1.23E-02	1.35E-02	2.64E-02	2.35E-02	2.56E-02	1.42E-02	1.86E-02	1.70E-02	1.35E-02	4.13E-03	3.68E-03	3.85E-03	4.27E-03	1.13E-02	1.03E-02	1.15E-02	1.18E-02	2.67E-03	2.63E-03	3.07E-03	3.36E-03
[3.72 .. 3.74]	7.81E-03	5.61E-03	1.28E-02	7.25E-03	1.04E-02	1.11E-02	1.07E-02	9.16E-03	1.87E-02	1.98E-02	2.15E-02	1.99E-02	9.16E-03	7.37E-03	7.75E-03	8.29E-03	2.39E-02	2.42E-02	2.15E-02	2.33E-02	1.58E-02	1.40E-02	1.23E-02	1.41E-02	2.50E-02	2.28E-02	2.44E-02	1.45E-02	2.11E-02	1.67E-02	1.45E-02	5.84E-03	4.51E-03	4.58E-03	5.23E-03	1.50E-02	1.62E-02	1.52E-02	1.73E-02	6.94E-03	7.54E-03	7.17E-03	7.71E-03
[3.74 .. 3.76]	9.97E-03	8.31E-03	1.19E-02	9.65E-03	1.05E-02	1.14E-02	1.01E-02	1.11E-02	1.19E-02	1.29E-02	1.42E-02	1.35E-02	7.92E-03	6.64E-03	6.80E-03	7.05E-03	1.55E-02	1.59E-02	1.52E-02	1.70E-02	1.40E-02	1.30E-02	1.22E-02	1.30E-02	1.62E-02	1.57E-02	1.54E-02	1.21E-02	1.44E-02	1.33E-02	1.23E-02	7.73E-03	6.07E-03	5.94E-03	6.34E-03	1.12E-02	1.14E-02	1.04E-02	1.19E-02	4.49E-03	4.39E-03	4.63E-03	4.64E-03
[3.76 .. 3.78]	1.66E-02	1.52E-02	2.11E-02	1.67E-02	1.90E-02	1.98E-02	1.78E-02	2.14E-02	1.80E-02	1.88E-02	1.98E-02	2.02E-02	1.57E-02	1.39E-02	1.38E-02	1.42E-02	2.28E-02	2.16E-02	2.34E-02	2.35E-02	2.12E-02	2.08E-02	2.20E-02	2.11E-02	2.03E-02	1.92E-02	2.02E-02	1.99E-02	1.75E-02	1.92E-02	1.79E-02	1.31E-02	1.21E-02	1.10E-02	1.17E-02	1.60E-02	1.52E-02	1.45E-02	1.57E-02	1.03E-02	9.73E-03	9.95E-03	8.80E-03
[3.78 .. 3.80]	2.19E-02	1.70E-02	1.51E-02	2.11E-02	1.68E-02	1.80E-02	2.10E-02	1.81E-02	1.51E-02	1.51E-02	1.70E-02	1.91E-02	2.31E-02	2.02E-02	2.09E-02	2.20E-02	1.07E-02	1.03E-02	1.30E-02	1.21E-02	1.76E-02	1.70E-02	1.87E-02	1.69E-02	1.16E-02	1.33E-02	1.17E-02	1.26E-02	1.07E-02	1.19E-02	1.15E-02	1.33E-02	1.33E-02	1.22E-02	1.38E-02	1.44E-02	1.51E-02	1.48E-02	1.42E-02	1.46E-02	1.60E-02	1.52E-02	1.92E-02
[3.80 .. 3.82]	5.02E-03	4.87E-03	4.46E-03	5.55E-03	5.06E-03	5.23E-03	3.60E-03	5.09E-03	2.93E-03	2.69E-03	2.86E-03	2.89E-03	3.48E-03	3.25E-03	3.25E-03	3.19E-03	3.30E-03	2.91E-03	3.38E-03	3.07E-03	5.33E-03	5.41E-03	5.25E-03	5.94E-03	3.32E-03	3.19E-03	3.74E-03	7.16E-03	5.86E-03	3.68E-03	4.50E-03	4.53E-03	3.50E-03	3.30E-03	3.70E-03	2.99E-03	3.71E-03	3.13E-03	3.07E-03	3.28E-03	3.38E-03	3.38E-03	3.87E-03
[3.82 .. 3.84]	6.59E-03	5.52E-03	1.28E-02	7.86E-03	1.07E-02	1.12E-02	1.02E-02	8.91E-03	1.43E-02	1.59E-02	1.72E-02	1.42E-02	6.29E-03	4.65E-03	5.15E-03	5.59E-03	2.37E-02	2.30E-02	2.12E-02	2.29E-02	1.62E-02	1.43E-02	1.28E-02	1.41E-02	2.49E-02	2.24E-02	2.42E-02	1.63E-02	1.54E-02	1.56E-02	1.34E-02	5.58E-03	4.56E-03	4.50E-03	4.90E-03	1.14E-02	1.07E-02	1.12E-02	1.13E-02	4.23E-03	4.01E-03	4.58E-03	3.35E-03
[3.84 .. 3.86]	5.69E-03	5.55E-03	1.03E-02	7.35E-03	8.80E-03	9.51E-03	9.41E-03	7.67E-03	1.13E-02	1.22E-02	1.36E-02	1.11E-02	5.76E-03	4.59E-03	4.87E-03	4.86E-03	1.80E-02	1.74E-02	1.68E-02	1.80E-02	1.44E-02	1.29E-02	1.24E-02	1.28E-02	1.99E-02	1.85E-02	1.91E-02	1.26E-02	1.25E-02	1.24E-02	1.12E-02	6.17E-03	5.78E-03	5.63E-03	5.70E-03	1.05E-02	1.08E-02	1.04E-02	1.05E-02	3.92E-03	3.92E-03	4.38E-03	4.24E-03
[3.86 .. 3.88]	3.66E-03	4.30E-03	3.39E-03	4.87E-03	3.99E-03	4.11E-03	3.76E-03	3.81E-03	2.75E-03	2.44E-03	2.81E-03	2.84E-03	3.51E-03	3.25E-03	3.43E-03	3.38E-03	3.07E-03	2.37E-03	3.09E-03	2.75E-03	4.24E-03	4.23E-03	4.37E-03	4.45E-03	3.95E-03	3.76E-03	4.08E-03	7.82E-03	4.09E-03	2.99E-03	3.85E-03	3.82E-03	3.45E-03	3.26E-03	3.65E-03	3.62E-03	4.92E-03	3.61E-03	3.90E-03	3.98E-03	4.08E-03	3.90E-03	4.31E-03
[3.88 .. 3.90]	6.31E-03	5.98E-03	1.12E-02	7.09E-03	9.72E-03	1.02E-02	9.43E-03	8.60E-03	1.26E-02	1.38E-02	1.52E-02	1.30E-02	6.69E-03	5.30E-03	5.79E-03	6.30E-03	1.93E-02	1.92E-02	1.78E-02	1.91E-02	1.38E-02	1.20E-02	1.09E-02	1.24E-02	2.10E-02	1.91E-02	2.05E-02	1.66E-02	1.29E-02	1.34E-02	1.19E-02	5.34E-03	4.72E-03	4.48E-03	4.51E-03	9.81E-03	9.89E-03	9.83E-03	1.00E-02	5.52E-03	5.71E-03	5.67E-03	5.35E-03
[3.90 .. 3.92]	5.56E-03	5.20E-03	9.16E-03	6.17E-03	8.16E-03	8.72E-03	8.39E-03	7.62E-03	1.04E-02	1.13E-02	1.23E-02	1.05E-02	5.92E-03	4.78E-03	5.15E-03	5.53E-03	1.55E-02	1.51E-02	1.43E-02	1.53E-02	1.11E-02	9.90E-03	9.26E-03	1.01E-02	1.67E-02	1.52E-02	1.65E-02	1.11E-02	1.01E-02	1.02E-02	9.57E-03	4.53E-03	4.39E-03	4.33E-03	4.32E-03	8.28E-03	8.33E-03	8.33E-03	8.37E-03	5.47E-03	5.64E-03	5.65E-03	6.19E-03
[3.92 .. 3.94]	9.41E-03	1.19E-02	6.16E-03	9.71E-03	8.16E-03	8.40E-03	6.90E-03	8.53E-03	4.51E-03	4.17E-03	4.30E-03	5.09E-03	1.12E-02	1.12E-02	1.17E-02	1.06E-02	3.63E-03	2.67E-03	3.35E-03	2.99E-03	4.68E-03	4.96E-03	5.37E-03	5.28E-03	3.54E-03	3.39E-03	3.85E-03	8.19E-03	7.43E-03	4.97E-03	6.71E-03	1.20E-02	1.26E-02	1.19E-02	1.37E-02	9.03E-03	9.17E-03	9.38E-03	8.67E-03	1.26E-02	1.32E-02	1.21E-02	1.42E-02
[3.94 .. 3.96]	7.14E-03	5.87E-03	4.90E-03	5.99E-03	6.59E-03	7.05E-03	5.64E-03	6.64E-03	3.99E-03	3.67E-03	3.91E-03	4.15E-03	5.83E-03	5.52E-03	5.94E-03	5.71E-03	5.54E-03	4.74E-03	6.03E-03	5.42E-03	9.31E-03	9.39E-03	9.87E-03	9.86E-03	4.79E-03	4.80E-03	5.12E-03	9.48E-03	7.29E-03	5.55E-03	6.81E-03	9.30E-03	9.56E-03	9.15E-03	9.40E-03	7.40E-03	8.56E-03	7.22E-03	7.76E-03	6.93E-03	7.34E-03	6.88E-03	8.62E-03
[3.96 .. 3.98]	3.87E-03	3.52E-03	3.59E-03	3.98E-03	4.13E-03	4.25E-03	3.27E-03	3.94E-03	2.58E-03	2.29E-03	2.48E-03	2.36E-03	3.43E-03	3.38E-03	3.56E-03	3.11E-03	3.63E-03	2.91E-03	3.70E-03	3.35E-03	5.23E-03	5.40E-03	5.89E-03	5.62E-03	3.74E-03	3.65E-03	3.96E-03	3.91E-03	4.82E-03	2.97E-03	3.97E-03	4.82E-03	4.96E-03	4.88E-03	4.67E-03	4.01E-03	4.93E-03	3.97E-03	4.23E-03	4.46E-03	4.43E-03	4.28E-03	5.02E-03
[3.98 .. 4.00]	3.15E-03	3.67E-03	3.37E-03	3.65E-03	3.47E-03	3.62E-03	3.04E-03	3.69E-03	3.28E-03	3.02E-03	3.25E-03	3.18E-03	3.70E-03	3.55E-03	3.74E-03	3.37E-03	4.10E-03	3.40E-03	4.23E-03	3.86E-03	6.03E-03	6.08E-03	6.43E-03	6.53E-03	4.18E-03	4.08E-03	4.61E-03	3.96E-03	3.70E-03	3.25E-03	3.85E-03	4.55E-03	5.35E-03	5.27E-03	5.04E-03	4.84E-03	5.65E-03	4.87E-03	4.99E-03	4.05E-03	3.94E-03	4.02E-03	4.27E-03
[4.00 .. 4.02]	2.71E-03	2.94E-03	2.96E-03	4.13E-03	2.78E-03	3.03E-03	2.99E-03	3.08E-03	2.53E-03	2.41E-03	2.58E-03	2.45E-03	3.16E-03	2.84E-03	3.09E-03	2.97E-03	2.80E-03	2.14E-03	2.89E-03	2.48E-03	3.77E-03	3.61E-03	3.88E-03	3.94E-03	2.72E-03	2.59E-03	3.11E-03	3.42E-03	2.98E-03	2.90E-03	3.35E-03	3.71E-03	4.60E-03	4.54E-03	4.04E-03	2.77E-03	3.40E-03	3.03E-03	2.75E-03	2.83E-03	2.64E-03	2.96E-03	3.02E-03
[4.02 .. 4.04]	1.50E-03	1.73E-03	1.33E-03	3.37E-03	1.48E-03	1.69E-03	1.44E-03	1.75E-03	1.31E-03	1.19E-03	1.25E-03	1.20E-03	1.55E-03	1.46E-03	1.54E-03	1.49E-03	1.57E-03	1.22E-03	1.48E-03	1.35E-03	1.53E-03	1.51E-03	1.76E-03	1.68E-03	1.42E-03	1.28E-03	1.63E-03	1.64E-03	1.50E-03	1.17E-03	1.69E-03	1.49E-03	1.70E-03	1.64E-03	1.50E-03	1.31E-03	1.70E-03	1.40E-03	1.25E-03	1.81E-03	1.75E-03	1.75E-03	1.91E-03
[4.04 .. 4.06]	2.46E-03	3.04E-03	2.36E-03	4.15E-03	2.67E-03	2.57E-03	1.88E-03	2.78E-03	1.88E-03	1.83E-03	1.88E-03	2.23E-03	3.42E-03	3.55E-03	3.87E-03	3.79E-03	1.65E-03	1.07E-03	1.67E-03	1.35E-03	2.08E-03	2.13E-03	2.26E-03	2.28E-03	1.66E-03	1.45E-03	1.87E-03	2.05E-03	1.84E-03	1.48E-03	1.79E-03	2.06E-03	2.30E-03	2.02E-03	1.99E-03	1.66E-03	1.83E-03	1.56E-03	1.48E-03	6.51E-03	6.36E-03	5.56E-03	3.40E-03
[4.06 .. 4.08]	4.48E-03	5.34E-03	3.27E-03	6.03E-03	3.31E-03	3.59E-03	4.40E-03	3.71E-03	2.74E-03	2.86E-03	2.74E-03	3.59E-03	6.26E-03	6.09E-03	6.46E-03	6.49E-03	1.58E-03	1.03E-03	1.47E-03	1.34E-03	1.87E-03	1.83E-03	1.88E-03	1.79E-03	1.84E-03	1.72E-03	1.89E-03	2.32E-03	2.09E-03	1.94E-03	2.24E-03	2.58E-03	2.64E-03	2.42E-03	2.14E-03	1.66E-03	1.92E-03	1.71E-03	1.75E-03	1.20E-02	1.30E-02	1.25E-02	1.87E-02
[4.08 .. 4.10]	3.88E-03	5.05E-03	3.17E-03	4.38E-03	4.28E-03	4.05E-03	4.51E-03	4.37E-03	3.34E-03	3.64E-03	3.20E-03	3.81E-03	5.42E-03	5.15E-03	4.78E-03	4.68E-03	3.10E-03	2.96E-03	2.44E-03	3.08E-03	3.55E-03	3.55E-03	2.90E-03	3.76E-03	2.83E-03	2.82E-03	2.74E-03	3.29E-03	3.05E-03	2.67E-03	2.72E-03	5.85E-03	5.31E-03	5.27E-03	5.12E-03	4.58E-03	4.36E-03	4.56E-03	4.13E-03	4.68E-03	4.21E-03	4.84E-03	3.55E-03
[4.10 .. 4.12]	1.51E-02	2.10E-02	1.22E-02	1.55E-02	1.46E-02	1.49E-02	1.39E-02	1.57E-02	1.45E-02	1.67E-02	1.40E-02	1.58E-02	2.13E-02	2.05E-02	1.81E-02	1.75E-02	1.19E-02	1.26E-02	9.73E-03	1.27E-02	1.45E-02	1.36E-02	1.04E-02	1.59E-02	1.01E-02	1.02E-02	9.05E-03	1.14E-02	1.14E-02	1.08E-02	1.01E-02	2.53E-02	2.20E-02	2.14E-02	2.15E-02	1.97E-02	1.88E-02	2.07E-02	1.66E-02	1.66E-02	1.57E-02	1.82E-02	1.00E-02
[4.12 .. 4.14]	5.61E-03	8.33E-03	3.85E-03	5.33E-03	4.98E-03	6.15E-03	1.15E-02	5.38E-03	4.62E-03	5.14E-03	4.59E-03	4.84E-03	8.33E-03	7.26E-03	6.59E-03	6.38E-03	3.94E-03	3.43E-03	3.28E-03	4.02E-03	6.52E-03	5.67E-03	4.85E-03	6.26E-03	3.95E-03	4.66E-03	3.58E-03	3.44E-03	3.85E-03	3.43E-03	3.91E-03	8.15E-03	7.79E-03	7.47E-03	6.93E-03	6.97E-03	7.44E-03	7.77E-03	5.49E-03	6.39E-03	6.39E-03	7.42E-03	1.09E-02
[4.14 .. 4.16]	1.98E-03	2.73E-03	2.11E-03	2.06E-03	2.42E-03	2.43E-03	1.63E-03	2.53E-03	1.53E-03	1.36E-03	1.40E-03	1.45E-03	2.65E-03	2.44E-03	2.55E-03	2.65E-03	1.43E-03	7.65E-04	1.06E-03	1.03E-03	1.94E-03	1.76E-03	1.72E-03	1.75E-03	1.06E-03	8.56E-04	1.15E-03	1.89E-03	1.22E-03	1.47E-03	2.17E-03	1.99E-03	2.35E-03	2.25E-03	2.03E-03	1.95E-03	2.32E-03	2.06E-03	1.70E-03	1.38E-03	1.62E-03	1.59E-03	2.12E-03
[4.16 .. 4.18]	8.46E-03	8.08E-03	6.44E-03	7.53E-03	8.34E-03	8.76E-03	7.26E-03	9.96E-03	5.81E-03	5.45E-03	6.04E-03	6.82E-03	9.56E-03	8.34E-03	9.42E-03	9.87E-03	3.07E-03	2.66E-03	2.95E-03	2.87E-03	3.67E-03	3.41E-03	3.41E-03	3.35E-03	2.82E-03	2.64E-03	3.29E-03	5.99E-03	3.51E-03	4.92E-03	5.67E-03	6.18E-03	6.83E-03	6.64E-03	7.42E-03	6.36E-03	5.87E-03	6.02E-03	5.35E-03	3.44E-03	3.45E-03	3.46E-03	3.73E-03
[4.18 .. 4.20]	5.77E-03	5.31E-03	3.97E-03	5.81E-03	4.53E-03	4.82E-03	5.65E-03	5.06E-03	3.27E-03	2.95E-03	3.20E-03	3.50E-03	5.26E-03	4.70E-03	5.12E-03	5.14E-03	2.59E-03	2.15E-03	2.39E-03	2.36E-03	4.38E-03	4.09E-03	3.65E-03	4.50E-03	2.82E-03	2.82E-03	3.32E-03	2.83E-03	2.68E-03	2.68E-03	3.61E-03	4.26E-03	4.65E-03	4.36E-03	4.49E-03	4.19E-03	4.55E-03	4.41E-03	3.85E-03	3.68E-03	3.75E-03	3.76E-03	4.18E-03
[4.20 .. 4.22]	2.77E-03	3.12E-03	2.26E-03	3.38E-03	2.31E-03	2.44E-03	1.98E-03	2.64E-03	1.39E-03	1.15E-03	1.18E-03	1.36E-03	2.82E-03	2.76E-03	2.84E-03	2.88E-03	1.06E-03	6.65E-04	1.09E-03	9.64E-04	2.57E-03	2.65E-03	2.60E-03	2.91E-03	1.17E-03	1.23E-03	1.51E-03	1.57E-03	1.16E-03	1.25E-03	1.84E-03	2.31E-03	2.54E-03	2.34E-03	2.37E-03	1.82E-03	2.23E-03	1.99E-03	1.76E-03	2.95E-03	3.38E-03	2.97E-03	3.40E-03
[4.22 .. 4.24]	3.92E-03	4.48E-03	2.85E-03	4.38E-03	3.18E-03	3.28E-03	2.91E-03	3.43E-03	2.04E-03	1.79E-03	1.83E-03	2.29E-03	4.50E-03	4.40E-03	4.66E-03	4.66E-03	1.51E-03	1.09E-03	1.68E-03	1.49E-03	2.59E-03	2.79E-03	2.74E-03	2.99E-03	1.44E-03	1.28E-03	1.66E-03	2.26E-03	1.39E-03	1.70E-03	2.22E-03	3.14E-03	3.75E-03	3.43E-03	3.44E-03	2.72E-03	2.91E-03	2.78E-03	2.58E-03	4.32E-03	5.11E-03	4.44E-03	5.21E-03
[4.24 .. 4.26]	6.12E-03	6.46E-03	3.71E-03	5.63E-03	4.49E-03	4.69E-03	4.42E-03	5.09E-03	3.49E-03	3.35E-03	3.43E-03	4.13E-03	6.70E-03	6.55E-03	6.92E-03	6.83E-03	3.48E-03	3.28E-03	3.69E-03	3.79E-03	5.93E-03	6.28E-03	6.54E-03	6.58E-03	2.70E-03	2.76E-03	3.18E-03	2.99E-03	1.56E-03	2.19E-03	2.72E-03	4.08E-03	5.15E-03	4.66E-03	5.04E-03	5.46E-03	5.68E-03	5.30E-03	5.29E-03	6.40E-03	7.56E-03	6.59E-03	7.88E-03
[4.26 .. 4.28]	5.55E-03	5.49E-03	3.32E-03	4.83E-03	4.50E-03	4.57E-03	4.22E-03	4.71E-03	3.43E-03	3.23E-03	3.32E-03	3.94E-03	5.55E-03	5.25E-03	5.64E-03	5.81E-03	2.94E-03	2.35E-03	3.24E-03	3.03E-03	5.17E-03	5.27E-03	5.63E-03	5.44E-03	2.57E-03	2.77E-03	2.72E-03	3.09E-03	1.55E-03	2.30E-03	2.79E-03	3.83E-03	4.75E-03	4.20E-03	4.47E-03	5.08E-03	5.78E-03	4.94E-03	5.24E-03	4.76E-03	5.65E-03	5.02E-03	6.31E-03
[4.28 .. 4.30]	6.75E-03	6.50E-03	3.52E-03	5.12E-03	4.53E-03	4.80E-03	4.88E-03	5.32E-03	2.80E-03	2.66E-03	2.67E-03	3.40E-03	6.96E-03	6.60E-03	7.16E-03	7.39E-03	1.73E-03	1.40E-03	2.05E-03	1.73E-03	3.91E-03	4.04E-03	3.93E-03	4.38E-03	1.61E-03	1.74E-03	2.08E-03	2.91E-03	1.66E-03	2.00E-03	2.64E-03	3.65E-03	4.36E-03	3.90E-03	4.45E-03	3.90E-03	4.13E-03	3.84E-03	3.60E-03	5.82E-03	7.12E-03	6.19E-03	7.60E-03
[4.30 .. 4.32]	4.16E-03	4.23E-03	2.43E-03	3.36E-03	3.22E-03	3.42E-03	3.59E-03	3.73E-03	1.78E-03	1.68E-03	1.70E-03	2.08E-03	4.21E-03	3.86E-03	4.25E-03	4.38E-03	1.19E-03	9.10E-04	1.20E-03	1.19E-03	2.14E-03	2.31E-03	2.46E-03	2.40E-03	1.15E-03	1.19E-03	1.47E-03	2.09E-03	1.33E-03	1.37E-03	1.98E-03	2.63E-03	3.13E-03	2.97E-03	3.06E-03	2.40E-03	2.72E-03	2.41E-03	2.10E-03	3.72E-03	4.50E-03	3.90E-03	5.42E-03
[4.32 .. 4.34]	2.55E-03	2.77E-03	1.98E-03	2.09E-03	2.75E-03	2.88E-03	2.36E-03	3.03E-03	1.65E-03	1.66E-03	1.62E-03	2.00E-03	3.03E-03	2.75E-03	2.83E-03	3.07E-03	8.84E-04	5.28E-04	9.12E-04	7.57E-04	1.55E-03	1.69E-03	1.89E-03	1.76E-03	1.16E-03	1.04E-03	1.31E-03	1.59E-03	1.15E-03	9.46E-04	1.44E-03	1.94E-03	2.16E-03	2.04E-03	1.90E-03	1.37E-03	1.80E-03	1.48E-03	1.42E-03	4.62E-03	5.32E-03	4.68E-03	5.46E-03
[4.34 .. 4.36]	1.80E-03	2.15E-03	1.46E-03	2.00E-03	1.93E-03	1.99E-03	1.87E-03	1.99E-03	1.08E-03	9.41E-04	9.28E-04	1.07E-03	2.11E-03	1.94E-03	1.97E-03	2.06E-03	7.95E-04	5.32E-04	7.61E-04	6.94E-04	1.67E-03	1.75E-03	1.66E-03	1.63E-03	9.74E-04	9.73E-04	1.22E-03	1.57E-03	1.49E-03	1.07E-03	1.42E-03	2.07E-03	2.32E-03	2.32E-03	2.07E-03	1.20E-03	1.60E-03	1.27E-03	1.22E-03	2.33E-03	2.71E-03	2.55E-03	3.35E-03
[4.36 .. 4.38]	3.36E-03	3.89E-03	2.54E-03	3.93E-03	3.11E-03	3.09E-03	2.47E-03	3.53E-03	1.58E-03	1.42E-03	1.44E-03	1.80E-03	3.94E-03	3.84E-03	3.99E-03	4.01E-03	1.38E-03	1.05E-03	1.39E-03	1.29E-03	3.90E-03	3.96E-03	3.71E-03	4.39E-03	1.46E-03	1.64E-03	2.04E-03	2.19E-03	1.29E-03	1.44E-03	1.79E-03	2.92E-03	3.44E-03	3.31E-03	3.29E-03	2.30E-03	2.51E-03	2.36E-03	2.24E-03	4.17E-03	4.64E-03	4.15E-03	4.19E-03
[4.38 .. 4.40]	4.57E-03	4.77E-03	3.33E-03	5.28E-03	3.44E-03	3.71E-03	3.78E-03	4.19E-03	1.90E-03	1.81E-03	1.84E-03	2.33E-03	4.83E-03	4.52E-03	4.77E-03	4.86E-03	1.40E-03	9.92E-04	1.52E-03	1.23E-03	2.92E-03	2.94E-03	2.98E-03	3.07E-03	1.27E-03	1.34E-03	1.55E-03	2.14E-03	1.27E-03	1.54E-03	2.00E-03	3.09E-03	3.69E-03	3.37E-03	3.43E-03	2.49E-03	2.78E-03	2.52E-03	2.42E-03	4.34E-03	5.07E-03	4.40E-03	6.00E-03
[4.40 .. 4.42]	5.94E-03	5.87E-03	3.20E-03	4.38E-03	4.02E-03	4.14E-03	3.79E-03	4.14E-03	2.22E-03	2.17E-03	2.13E-03	2.68E-03	6.01E-03	5.83E-03	6.36E-03	6.55E-03	1.30E-03	9.56E-04	1.58E-03	1.48E-03	1.69E-03	1.91E-03	1.82E-03	1.99E-03	1.22E-03	1.16E-03	1.36E-03	2.93E-03	1.64E-03	2.09E-03	2.23E-03	3.02E-03	3.76E-03	3.33E-03	3.61E-03	2.88E-03	2.86E-03	2.80E-03	2.51E-03	4.96E-03	6.27E-03	5.37E-03	6.19E-03
[4.42 .. 4.44]	3.24E-03	3.62E-03	1.89E-03	3.03E-03	2.33E-03	2.48E-03	2.71E-03	2.78E-03	1.21E-03	1.16E-03	1.12E-03	1.41E-03	3.31E-03	3.01E-03	3.28E-03	3.35E-03	1.11E-03	7.64E-04	1.19E-03	1.10E-03	1.46E-03	1.67E-03	1.85E-03	1.67E-03	9.79E-04	9.69E-04	1.03E-03	1.81E-03	9.43E-04	1.15E-03	1.54E-03	2.57E-03	2.99E-03	2.79E-03	2.66E-03	1.83E-03	2.16E-03	1.84E-03	1.67E-03	2.60E-03	3.16E-03	2.87E-03	4.38E-03
[4.44 .. 4.46]	1.50E-03	1.55E-03	1.23E-03	1.84E-03	2.15E-03	2.39E-03	1.80E-03	2.09E-03	6.07E-04	3.31E-04	4.79E-04	4.02E-04	1.02E-03	9.34E-04	1.05E-03	1.07E-03	9.14E-04	9.48E-04	1.81E-03	1.37E-03	1.63E-03	1.51E-03	1.83E-03	1.66E-03	7.22E-04	6.22E-04	7.85E-04	1.09E-03	2.58E-03	1.23E-03	1.72E-03	3.33E-03	2.83E-03	1.65E-03	1.37E-03	1.33E-03	1.92E-03	7.99E-04	6.59E-04	8.65E-04	1.16E-03	1.08E-03	1.59E-03
[4.46 .. 4.48]	1.29E-03	1.31E-03	9.34E-04	1.44E-03	1.63E-03	1.75E-03	9.22E-04	1.24E-03	4.45E-04	2.70E-04	3.64E-04	2.41E-04	6.22E-04	5.93E-04	5.92E-04	5.96E-04	5.61E-04	4.67E-04	5.29E-04	5.49E-04	1.01E-03	9.31E-04	6.94E-04	1.27E-03	5.91E-04	5.07E-04	6.94E-04	1.06E-03	2.55E-03	1.22E-03	1.72E-03	1.66E-03	7.70E-04	7.59E-04	4.56E-04	5.60E-04	7.90E-04	5.60E-04	4.37E-04	5.39E-04	6.69E-04	6.88E-04	8.22E-04
[4.48 .. 4.50]	1.08E-03	1.73E-03	9.23E-04	1.56E-03	1.76E-03	1.87E-03	1.77E-03	2.13E-03	6.59E-04	5.23E-04	5.63E-04	6.65E-04	1.56E-03	1.53E-03	1.46E-03	1.48E-03	1.66E-03	1.66E-03	2.93E-03	2.16E-03	1.91E-03	2.05E-03	2.87E-03	2.09E-03	8.82E-04	9.68E-04	1.01E-03	8.75E-04	4.22E-04	6.75E-04	9.07E-04	2.76E-03	3.09E-03	1.69E-03	1.27E-03	1.25E-03	1.58E-03	8.77E-04	7.30E-04	1.46E-03	1.62E-03	1.58E-03	1.67E-03
[4.50 .. 4.52]	1.23E-03	1.71E-03	1.00E-03	2.25E-03	1.33E-03	1.51E-03	1.13E-03	1.43E-03	7.78E-04	6.39E-04	6.98E-04	7.85E-04	1.83E-03	1.71E-03	1.74E-03	1.76E-03	6.71E-04	5.31E-04	7.23E-04	7.37E-04	1.03E-03	9.03E-04	9.29E-04	9.05E-04	7.35E-04	6.44E-04	7.99E-04	9.21E-04	7.18E-04	6.76E-04	9.34E-04	1.28E-03	1.31E-03	1.35E-03	1.03E-03	9.76E-04	1.07E-03	1.01E-03	9.74E-04	1.72E-03	2.03E-03	1.83E-03	2.10E-03
[4.52 .. 4.54]	4.34E-04	9.79E-04	4.18E-04	9.59E-04	6.03E-04	7.49E-04	4.80E-04	7.24E-04	3.35E-04	2.87E-04	2.83E-04	3.23E-04	7.47E-04	6.65E-04	6.65E-04	6.88E-04	3.44E-04	2.81E-04	2.00E-04	4.18E-04	5.26E-04	5.39E-04	6.23E-04	6.00E-04	5.23E-04	5.61E-04	6.19E-04	5.58E-04	3.65E-04	3.76E-04	5.07E-04	6.20E-04	5.91E-04	9.50E-04	3.49E-04	4.80E-04	5.80E-04	4.83E-04	4.36E-04	5.81E-04	6.69E-04	6.23E-04	9.31E-04
[4.54 .. 4.56]	9.20E-04	1.49E-03	9.05E-04	1.51E-03	1.21E-03	1.22E-03	9.91E-04	1.40E-03	6.03E-04	5.38E-04	5.49E-04	7.26E-04	1.52E-03	1.49E-03	1.46E-03	1.46E-03	5.99E-04	4.08E-04	4.91E-04	5.71E-04	7.99E-04	7.92E-04	9.44E-04	7.42E-04	5.99E-04	6.38E-04	6.10E-04	8.43E-04	4.20E-04	5.01E-04	6.09E-04	9.30E-04	1.03E-03	1.27E-03	7.18E-04	8.43E-04	8.98E-04	8.52E-04	8.05E-04	1.46E-03	1.58E-03	1.47E-03	1.76E-03
[4.56 .. 4.58]	2.36E-03	2.07E-03	6.72E-04	2.70E-03	2.01E-03	1.77E-03	1.58E-03	9.05E-04	1.34E-03	1.47E-03	1.49E-03	2.15E-03	3.68E-03	3.67E-03	3.84E-03	4.03E-03	3.77E-04	3.43E-04	4.15E-04	4.77E-04	1.09E-03	9.96E-04	1.18E-03	7.32E-04	5.17E-04	6.01E-04	7.11E-04	1.55E-03	4.69E-04	5.84E-04	5.61E-04	1.69E-03	1.78E-03	1.73E-03	1.78E-03	1.90E-03	1.57E-03	1.56E-03	1.63E-03	2.66E-03	3.09E-03	2.48E-03	2.79E-03
[4.58 .. 4.60]	4.17E-03	4.21E-03	1.56E-03	4.25E-03	2.64E-03	2.70E-03	3.20E-03	2.46E-03	1.56E-03	1.65E-03	1.67E-03	2.42E-03	4.97E-03	4.76E-03	5.15E-03	5.21E-03	8.87E-04	6.21E-04	7.86E-04	9.06E-04	1.08E-03	1.38E-03	1.63E-03	1.19E-03	7.28E-04	8.31E-04	9.31E-04	1.86E-03	4.47E-04	9.05E-04	9.36E-04	1.97E-03	2.39E-03	2.57E-03	2.38E-03	2.36E-03	2.05E-03	2.39E-03	2.00E-03	3.97E-03	4.84E-03	4.14E-03	6.05E-03
[4.60 .. 4.62]	5.29E-04	1.32E-03	1.15E-03	1.59E-03	1.05E-03	1.10E-03	9.52E-04	9.54E-04	5.04E-04	4.67E-04	4.41E-04	7.20E-04	1.02E-03	8.81E-04	8.67E-04	1.01E-03	5.07E-04	3.22E-04	4.17E-04	5.58E-04	9.69E-04	1.09E-03	1.05E-03	9.91E-04	6.41E-04	8.41E-04	5.89E-04	7.57E-04	1.95E-04	7.42E-04	7.35E-04	9.97E-04	8.99E-04	1.08E-03	4.43E-04	6.66E-04	8.20E-04	8.16E-04	8.78E-04	8.25E-04	1.16E-03	1.04E-03	1.95E-03
[4.62 .. 4.64]	0.00E+00	5.84E-04	8.29E-04	9.10E-04	1.79E-03	1.42E-03	5.00E-04	7.41E-04	5.79E-04	6.16E-04	5.69E-04	8.92E-04	4.97E-04	4.78E-04	3.81E-04	5.08E-04	2.62E-03	1.92E-03	1.47E-03	1.23E-03	8.66E-04	8.74E-04	6.28E-04	7.11E-04	8.79E-04	7.52E-04	1.17E-03	1.31E-03	1.13E-03	6.98E-04	4.61E-04	5.58E-04	1.37E-04	5.63E-04	0.00E+00	5.74E-04	3.73E-04	3.49E-04	7.12E-04	3.30E-04	4.75E-04	4.12E-04	6.63E-04
[4.64 .. 4.66]	2.88E-03	2.53E-03	1.03E-02	4.33E-03	8.17E-03	8.53E-03	8.00E-03	6.22E-03	1.27E-02	1.50E-02	1.61E-02	1.31E-02	3.86E-03	2.23E-03	2.38E-03	3.12E-03	2.11E-02	2.20E-02	1.89E-02	2.20E-02	1.35E-02	1.10E-02	9.72E-03	1.12E-02	2.34E-02	2.16E-02	2.23E-02	1.08E-02	1.11E-02	1.37E-02	1.10E-02	2.03E-03	1.45E-03	2.26E-03	1.15E-03	9.49E-03	8.48E-03	9.59E-03	9.31E-03	8.06E-04	8.16E-04	1.27E-03	9.32E-04
[4.66 .. 4.68]	2.93E-04	1.04E-03	1.17E-03	1.73E-03	3.13E-03	2.55E-03	1.60E-03	1.25E-03	6.08E-04	5.59E-04	4.52E-04	4.17E-04	7.67E-04	6.76E-04	5.17E-04	6.63E-04	9.20E-04	3.74E-04	7.48E-04	6.77E-04	1.62E-03	8.59E-04	9.52E-04	9.12E-04	7.71E-04	1.56E-03	7.68E-04	7.14E-04	1.21E-03	9.20E-04	1.27E-03	1.63E-03	1.19E-03	1.59E-03	3.15E-04	7.64E-04	9.04E-04	9.23E-04	8.49E-04	5.44E-04	6.62E-04	7.54E-04	1.12E-03
[4.68 .. 4.70]	2.27E-04	8.44E-04	5.74E-04	1.34E-03	3.89E-03	2.79E-03	6.82E-04	1.24E-03	3.36E-04	5.10E-04	1.67E-04	4.04E-04	4.91E-04	4.69E-04	2.86E-04	4.75E-04	5.20E-04	4.97E-04	1.59E-04	4.04E-04	1.65E-03	1.06E-03	1.41E-03	1.41E-03	2.89E-04	6.57E-04	6.67E-04	4.09E-04	9.43E-04	5.81E-04	1.02E-03	1.17E-03	3.38E-04	1.09E-03	2.49E-04	7.81E-04	8.57E-04	5.56E-04	8.57E-04	4.88E-04	7.28E-04	5.96E-04	1.13E-03
[4.90 .. 4.92]	4.28E-04	1.23E-04	0.00E+00	0.00E+00	8.01E-05	1.41E-05	0.00E+00	0.00E+00	0.00E+00	0.00E+00	0.00E+00	0.00E+00	0.00E+00	0.00E+00	0.00E+00	0.00E+00	3.81E-06	0.00E+00	0.00E+00	0.00E+00	0.00E+00	0.00E+00	0.00E+00	0.00E+00	0.00E+00	0.00E+00	0.00E+00	0.00E+00	0.00E+00	0.00E+00	8.54E-05	0.00E+00	1.40E-04	0.00E+00	2.26E-05	0.00E+00	2.12E-04	2.10E-04	0.00E+00	0.00E+00	0.00E+00	2.20E-05	0.00E+00
[4.92 .. 4.94]	2.64E-04	5.55E-05	0.00E+00	0.00E+00	9.97E-05	2.22E-04	0.00E+00	0.00E+00	4.38E-06	0.00E+00	0.00E+00	0.00E+00	0.00E+00	0.00E+00	0.00E+00	0.00E+00	0.00E+00	0.00E+00	0.00E+00	0.00E+00	0.00E+00	0.00E+00	0.00E+00	0.00E+00	0.00E+00	0.00E+00	0.00E+00	0.00E+00	2.06E-04	0.00E+00	1.26E-04	0.00E+00	1.02E-04	0.00E+00	2.19E-04	0.00E+00	2.36E-04	1.17E-04	0.00E+00	0.00E+00	0.00E+00	4.40E-05	0.00E+00
[4.94 .. 4.96]	3.04E-04	5.90E-05	0.00E+00	0.00E+00	0.00E+00	0.00E+00	0.00E+00	0.00E+00	0.00E+00	0.00E+00	0.00E+00	0.00E+00	0.00E+00	0.00E+00	0.00E+00	0.00E+00	0.00E+00	0.00E+00	0.00E+00	0.00E+00	0.00E+00	0.00E+00	0.00E+00	0.00E+00	0.00E+00	0.00E+00	0.00E+00	0.00E+00	0.00E+00	0.00E+00	1.15E-04	0.00E+00	0.00E+00	0.00E+00	2.70E-05	0.00E+00	1.20E-04	7.46E-05	0.00E+00	0.00E+00	0.00E+00	0.00E+00	0.00E+00
[4.96 .. 4.98]	1.88E-04	9.79E-05	0.00E+00	0.00E+00	1.00E-04	1.53E-05	0.00E+00	0.00E+00	1.49E-05	0.00E+00	0.00E+00	0.00E+00	0.00E+00	0.00E+00	0.00E+00	0.00E+00	1.06E-05	0.00E+00	0.00E+00	0.00E+00	0.00E+00	0.00E+00	0.00E+00	0.00E+00	0.00E+00	0.00E+00	0.00E+00	0.00E+00	0.00E+00	0.00E+00	1.22E-04	0.00E+00	9.54E-05	0.00E+00	0.00E+00	0.00E+00	1.68E-04	2.03E-04	0.00E+00	0.00E+00	0.00E+00	5.40E-05	0.00E+00
[4.98 .. 5.00]	1.47E-04	4.94E-05	0.00E+00	0.00E+00	3.84E-05	1.07E-04	0.00E+00	0.00E+00	0.00E+00	0.00E+00	0.00E+00	0.00E+00	0.00E+00	0.00E+00	0.00E+00	0.00E+00	0.00E+00	0.00E+00	0.00E+00	0.00E+00	0.00E+00	0.00E+00	0.00E+00	0.00E+00	0.00E+00	0.00E+00	0.00E+00	0.00E+00	1.46E-04	0.00E+00	1.24E-04	0.00E+00	0.00E+00	0.00E+00	7.37E-05	0.00E+00	1.04E-04	4.84E-05	0.00E+00	0.00E+00	0.00E+00	0.00E+00	0.00E+00
[5.00 .. 5.02]	2.11E-04	9.68E-05	0.00E+00	0.00E+00	1.37E-05	0.00E+00	0.00E+00	0.00E+00	0.00E+00	0.00E+00	0.00E+00	0.00E+00	0.00E+00	0.00E+00	0.00E+00	0.00E+00	0.00E+00	0.00E+00	0.00E+00	0.00E+00	0.00E+00	0.00E+00	0.00E+00	0.00E+00	0.00E+00	0.00E+00	0.00E+00	0.00E+00	0.00E+00	0.00E+00	1.05E-04	0.00E+00	0.00E+00	0.00E+00	0.00E+00	0.00E+00	6.77E-05	6.76E-05	0.00E+00	0.00E+00	0.00E+00	0.00E+00	0.00E+00
[5.02 .. 5.04]	7.07E-05	3.56E-05	0.00E+00	0.00E+00	5.81E-05	3.85E-05	0.00E+00	0.00E+00	0.00E+00	0.00E+00	0.00E+00	0.00E+00	0.00E+00	0.00E+00	0.00E+00	0.00E+00	0.00E+00	0.00E+00	0.00E+00	0.00E+00	0.00E+00	0.00E+00	0.00E+00	0.00E+00	0.00E+00	0.00E+00	0.00E+00	0.00E+00	0.00E+00	0.00E+00	1.06E-04	0.00E+00	0.00E+00	0.00E+00	0.00E+00	0.00E+00	7.43E-05	7.36E-05	0.00E+00	0.00E+00	0.00E+00	3.84E-05	0.00E+00
[5.04 .. 5.06]	1.82E-04	1.34E-04	0.00E+00	0.00E+00	1.18E-04	1.47E-04	0.00E+00	0.00E+00	6.35E-05	0.00E+00	0.00E+00	0.00E+00	0.00E+00	0.00E+00	0.00E+00	0.00E+00	0.00E+00	0.00E+00	0.00E+00	0.00E+00	0.00E+00	0.00E+00	0.00E+00	0.00E+00	0.00E+00	0.00E+00	0.00E+00	1.28E-04	7.06E-05	0.00E+00	1.32E-04	0.00E+00	0.00E+00	0.00E+00	7.45E-05	0.00E+00	1.59E-04	6.34E-05	0.00E+00	0.00E+00	0.00E+00	1.06E-05	0.00E+00
[5.06 .. 5.08]	2.10E-04	1.68E-04	0.00E+00	0.00E+00	7.44E-05	8.90E-05	0.00E+00	0.00E+00	6.00E-05	2.51E-05	0.00E+00	0.00E+00	0.00E+00	0.00E+00	0.00E+00	0.00E+00	7.68E-05	0.00E+00	0.00E+00	0.00E+00	0.00E+00	0.00E+00	0.00E+00	0.00E+00	7.24E-05	3.30E-05	1.09E-04	5.26E-03	0.00E+00	0.00E+00	1.78E-04	0.00E+00	0.00E+00	0.00E+00	0.00E+00	1.24E-05	1.56E-04	1.31E-04	0.00E+00	0.00E+00	0.00E+00	0.00E+00	0.00E+00
[5.08 .. 5.10]	6.54E-06	3.07E-05	0.00E+00	0.00E+00	2.35E-05	4.24E-05	0.00E+00	0.00E+00	4.97E-05	0.00E+00	0.00E+00	0.00E+00	0.00E+00	0.00E+00	0.00E+00	0.00E+00	2.34E-05	0.00E+00	0.00E+00	0.00E+00	0.00E+00	0.00E+00	0.00E+00	0.00E+00	0.00E+00	0.00E+00	0.00E+00	6.26E-04	3.09E-06	0.00E+00	4.23E-05	0.00E+00	0.00E+00	0.00E+00	0.00E+00	0.00E+00	8.63E-05	5.86E-05	0.00E+00	0.00E+00	0.00E+00	0.00E+00	0.00E+00
[5.10 .. 5.12]	5.19E-05	2.25E-05	0.00E+00	0.00E+00	0.00E+00	9.60E-07	0.00E+00	0.00E+00	0.00E+00	0.00E+00	0.00E+00	0.00E+00	0.00E+00	0.00E+00	0.00E+00	0.00E+00	0.00E+00	0.00E+00	0.00E+00	0.00E+00	0.00E+00	0.00E+00	0.00E+00	0.00E+00	0.00E+00	0.00E+00	0.00E+00	0.00E+00	0.00E+00	0.00E+00	0.00E+00	0.00E+00	0.00E+00	0.00E+00	0.00E+00	0.00E+00	7.58E-05	2.69E-05	0.00E+00	0.00E+00	0.00E+00	0.00E+00	0.00E+00
[5.12 .. 5.14]	4.58E-05	6.23E-06	0.00E+00	0.00E+00	0.00E+00	0.00E+00	0.00E+00	0.00E+00	0.00E+00	0.00E+00	0.00E+00	0.00E+00	0.00E+00	0.00E+00	0.00E+00	0.00E+00	0.00E+00	0.00E+00	0.00E+00	0.00E+00	0.00E+00	0.00E+00	0.00E+00	0.00E+00	0.00E+00	0.00E+00	0.00E+00	0.00E+00	0.00E+00	0.00E+00	0.00E+00	0.00E+00	0.00E+00	0.00E+00	0.00E+00	0.00E+00	2.26E-05	1.19E-05	0.00E+00	0.00E+00	0.00E+00	0.00E+00	0.00E+00
[5.14 .. 5.16]	0.00E+00	0.00E+00	0.00E+00	0.00E+00	0.00E+00	2.00E-05	0.00E+00	0.00E+00	0.00E+00	0.00E+00	0.00E+00	0.00E+00	0.00E+00	0.00E+00	0.00E+00	0.00E+00	0.00E+00	0.00E+00	0.00E+00	0.00E+00	0.00E+00	0.00E+00	0.00E+00	0.00E+00	0.00E+00	0.00E+00	0.00E+00	0.00E+00	0.00E+00	0.00E+00	0.00E+00	0.00E+00	0.00E+00	0.00E+00	0.00E+00	0.00E+00	2.56E-05	7.71E-06	0.00E+00	0.00E+00	0.00E+00	0.00E+00	0.00E+00
[5.16 .. 5.18]	9.39E-06	8.39E-06	0.00E+00	0.00E+00	0.00E+00	0.00E+00	0.00E+00	0.00E+00	0.00E+00	0.00E+00	0.00E+00	0.00E+00	0.00E+00	0.00E+00	0.00E+00	0.00E+00	0.00E+00	0.00E+00	0.00E+00	0.00E+00	0.00E+00	0.00E+00	0.00E+00	0.00E+00	0.00E+00	0.00E+00	0.00E+00	0.00E+00	0.00E+00	0.00E+00	0.00E+00	0.00E+00	0.00E+00	0.00E+00	0.00E+00	0.00E+00	5.49E-06	5.82E-06	0.00E+00	0.00E+00	0.00E+00	0.00E+00	0.00E+00
[5.18 .. 5.20]	1.34E-04	1.52E-04	0.00E+00	0.00E+00	5.07E-05	3.20E-05	0.00E+00	0.00E+00	0.00E+00	0.00E+00	0.00E+00	0.00E+00	2.95E-05	5.25E-06	6.30E-05	2.66E-05	4.49E-05	0.00E+00	0.00E+00	0.00E+00	0.00E+00	0.00E+00	0.00E+00	0.00E+00	0.00E+00	0.00E+00	0.00E+00	4.42E-05	0.00E+00	0.00E+00	0.00E+00	0.00E+00	0.00E+00	0.00E+00	0.00E+00	3.32E-05	6.31E-05	9.48E-05	0.00E+00	2.92E-06	0.00E+00	3.53E-05	0.00E+00
[5.20 .. 5.22]	0.00E+00	5.13E-06	0.00E+00	0.00E+00	2.31E-05	0.00E+00	0.00E+00	0.00E+00	0.00E+00	0.00E+00	0.00E+00	0.00E+00	0.00E+00	0.00E+00	0.00E+00	0.00E+00	0.00E+00	0.00E+00	0.00E+00	0.00E+00	0.00E+00	0.00E+00	0.00E+00	0.00E+00	0.00E+00	0.00E+00	0.00E+00	1.47E-04	7.40E-05	0.00E+00	0.00E+00	0.00E+00	0.00E+00	0.00E+00	0.00E+00	0.00E+00	0.00E+00	0.00E+00	0.00E+00	0.00E+00	0.00E+00	0.00E+00	0.00E+00
[5.22 .. 5.24]	2.11E-03	1.28E-03	5.84E-03	2.22E-03	4.68E-03	4.78E-03	3.03E-03	3.17E-03	7.31E-03	8.45E-03	9.00E-03	7.18E-03	1.82E-03	9.62E-04	1.10E-03	1.44E-03	1.28E-02	1.24E-02	1.10E-02	1.23E-02	7.28E-03	6.12E-03	5.14E-03	6.22E-03	1.28E-02	1.05E-02	1.25E-02	6.66E-03	7.63E-03	8.08E-03	6.55E-03	1.42E-03	7.84E-04	7.51E-04	9.10E-04	5.21E-03	4.59E-03	5.17E-03	5.02E-03	1.62E-04	1.09E-04	4.77E-04	0.00E+00
[5.24 .. 5.26]	2.45E-04	2.87E-04	5.53E-05	4.19E-05	2.49E-04	5.24E-04	1.93E-03	8.71E-05	8.40E-04	1.10E-03	1.35E-03	6.46E-04	2.42E-04	2.62E-05	4.32E-05	6.60E-05	5.32E-04	4.59E-04	6.93E-04	8.93E-04	1.55E-03	6.95E-04	5.92E-04	8.83E-04	1.75E-03	3.37E-03	1.27E-03	8.34E-06	2.04E-04	5.42E-04	4.51E-04	0.00E+00	0.00E+00	0.00E+00	0.00E+00	7.82E-04	9.96E-04	1.06E-03	4.72E-04	0.00E+00	0.00E+00	7.08E-05	0.00E+00
[5.26 .. 5.28]	5.44E-05	1.07E-04	0.00E+00	0.00E+00	5.99E-05	6.62E-05	0.00E+00	0.00E+00	7.02E-05	0.00E+00	0.00E+00	0.00E+00	0.00E+00	0.00E+00	0.00E+00	0.00E+00	0.00E+00	0.00E+00	0.00E+00	0.00E+00	0.00E+00	0.00E+00	0.00E+00	0.00E+00	0.00E+00	0.00E+00	0.00E+00	0.00E+00	1.30E-04	0.00E+00	3.53E-06	0.00E+00	0.00E+00	0.00E+00	0.00E+00	6.20E-05	1.57E-04	1.49E-04	0.00E+00	0.00E+00	0.00E+00	0.00E+00	0.00E+00
[5.28 .. 5.30]	6.16E-05	4.95E-05	0.00E+00	0.00E+00	1.54E-05	1.71E-06	0.00E+00	0.00E+00	5.57E-05	0.00E+00	0.00E+00	0.00E+00	0.00E+00	0.00E+00	0.00E+00	0.00E+00	0.00E+00	0.00E+00	0.00E+00	0.00E+00	0.00E+00	0.00E+00	1.06E-04	0.00E+00	0.00E+00	0.00E+00	0.00E+00	0.00E+00	0.00E+00	0.00E+00	1.30E-06	0.00E+00	0.00E+00	0.00E+00	0.00E+00	7.51E-05	1.50E-04	1.82E-04	4.67E-05	0.00E+00	0.00E+00	0.00E+00	0.00E+00
[5.30 .. 5.32]	4.08E-05	9.06E-05	0.00E+00	0.00E+00	3.16E-05	6.85E-05	0.00E+00	0.00E+00	9.70E-05	4.67E-05	0.00E+00	0.00E+00	0.00E+00	0.00E+00	0.00E+00	0.00E+00	0.00E+00	0.00E+00	0.00E+00	0.00E+00	0.00E+00	0.00E+00	1.60E-04	0.00E+00	0.00E+00	0.00E+00	0.00E+00	6.36E-06	1.35E-04	0.00E+00	1.79E-05	0.00E+00	0.00E+00	0.00E+00	0.00E+00	4.95E-05	1.87E-04	2.04E-04	1.28E-04	0.00E+00	0.00E+00	3.21E-05	0.00E+00
[5.32 .. 5.34]	4.98E-05	7.99E-05	0.00E+00	0.00E+00	3.62E-05	3.88E-05	0.00E+00	0.00E+00	7.56E-05	6.09E-05	0.00E+00	0.00E+00	0.00E+00	0.00E+00	0.00E+00	0.00E+00	0.00E+00	0.00E+00	0.00E+00	0.00E+00	0.00E+00	0.00E+00	2.27E-05	0.00E+00	0.00E+00	0.00E+00	0.00E+00	4.44E-05	5.38E-05	2.08E-05	5.16E-05	0.00E+00	0.00E+00	0.00E+00	0.00E+00	2.72E-05	9.30E-05	1.04E-04	0.00E+00	0.00E+00	0.00E+00	0.00E+00	0.00E+00
[5.34 .. 5.36]	1.34E-04	1.59E-04	0.00E+00	1.04E-04	1.10E-04	8.92E-05	0.00E+00	0.00E+00	6.92E-05	3.94E-05	0.00E+00	0.00E+00	1.81E-05	2.28E-06	3.86E-05	3.87E-05	4.24E-05	0.00E+00	0.00E+00	0.00E+00	0.00E+00	0.00E+00	1.05E-04	1.07E-05	0.00E+00	0.00E+00	0.00E+00	0.00E+00	0.00E+00	5.24E-06	8.35E-06	0.00E+00	2.18E-05	0.00E+00	0.00E+00	4.09E-05	1.37E-04	1.23E-04	0.00E+00	0.00E+00	0.00E+00	3.93E-05	0.00E+00
[5.36 .. 5.38]	4.71E-06	1.08E-04	0.00E+00	0.00E+00	8.80E-05	8.42E-05	0.00E+00	0.00E+00	7.65E-05	5.40E-05	1.04E-05	0.00E+00	1.19E-05	0.00E+00	2.40E-05	6.00E-06	9.92E-05	3.43E-05	4.40E-05	2.55E-05	4.96E-05	0.00E+00	7.59E-05	0.00E+00	0.00E+00	0.00E+00	0.00E+00	0.00E+00	8.64E-06	3.36E-05	4.03E-05	0.00E+00	4.28E-06	0.00E+00	0.00E+00	5.63E-05	1.56E-04	1.29E-04	0.00E+00	0.00E+00	0.00E+00	3.42E-05	0.00E+00
[5.38 .. 5.40]	1.45E-04	1.28E-04	0.00E+00	5.78E-05	1.21E-04	1.13E-04	0.00E+00	0.00E+00	4.64E-05	2.45E-05	0.00E+00	0.00E+00	0.00E+00	2.63E-06	0.00E+00	1.23E-05	5.04E-05	0.00E+00	0.00E+00	0.00E+00	1.74E-05	3.87E-05	9.07E-05	6.68E-05	0.00E+00	0.00E+00	2.98E-05	0.00E+00	5.81E-05	3.08E-05	1.12E-04	0.00E+00	0.00E+00	0.00E+00	5.70E-05	3.63E-05	1.07E-04	1.14E-04	0.00E+00	0.00E+00	0.00E+00	1.85E-06	0.00E+00
[5.40 .. 5.42]	1.55E-04	3.64E-04	2.45E-04	5.93E-04	2.16E-04	1.81E-04	6.64E-07	4.16E-05	7.04E-05	3.99E-05	0.00E+00	0.00E+00	6.89E-05	7.00E-05	8.82E-05	6.92E-05	2.29E-04	7.45E-05	1.23E-04	5.88E-05	3.61E-05	8.30E-05	4.37E-04	1.42E-04	8.32E-05	1.74E-04	7.38E-05	9.72E-06	6.69E-05	1.35E-04	2.73E-04	0.00E+00	5.28E-05	0.00E+00	1.51E-04	5.24E-05	1.26E-04	1.02E-04	0.00E+00	7.84E-05	3.16E-05	7.87E-05	1.05E-05
[5.42 .. 5.44]	0.00E+00	1.11E-04	0.00E+00	4.19E-05	1.11E-04	7.77E-05	0.00E+00	0.00E+00	2.39E-05	0.00E+00	0.00E+00	0.00E+00	0.00E+00	0.00E+00	0.00E+00	0.00E+00	0.00E+00	0.00E+00	0.00E+00	0.00E+00	0.00E+00	0.00E+00	0.00E+00	0.00E+00	0.00E+00	0.00E+00	0.00E+00	0.00E+00	4.50E-05	0.00E+00	2.31E-06	0.00E+00	0.00E+00	0.00E+00	0.00E+00	0.00E+00	4.76E-05	1.14E-05	0.00E+00	0.00E+00	0.00E+00	0.00E+00	0.00E+00
[5.44 .. 5.46]	2.54E-05	2.17E-05	0.00E+00	0.00E+00	7.68E-05	5.11E-05	0.00E+00	0.00E+00	4.73E-05	1.44E-05	0.00E+00	0.00E+00	0.00E+00	0.00E+00	0.00E+00	0.00E+00	0.00E+00	0.00E+00	0.00E+00	0.00E+00	0.00E+00	0.00E+00	0.00E+00	0.00E+00	0.00E+00	0.00E+00	0.00E+00	0.00E+00	0.00E+00	2.42E-06	1.99E-05	0.00E+00	0.00E+00	0.00E+00	0.00E+00	2.54E-05	9.53E-05	7.36E-05	0.00E+00	0.00E+00	0.00E+00	0.00E+00	0.00E+00
[5.46 .. 5.48]	0.00E+00	1.42E-05	0.00E+00	0.00E+00	4.48E-05	2.00E-05	0.00E+00	0.00E+00	0.00E+00	0.00E+00	0.00E+00	0.00E+00	0.00E+00	0.00E+00	0.00E+00	0.00E+00	0.00E+00	0.00E+00	0.00E+00	0.00E+00	0.00E+00	0.00E+00	0.00E+00	0.00E+00	0.00E+00	0.00E+00	0.00E+00	0.00E+00	0.00E+00	0.00E+00	0.00E+00	0.00E+00	0.00E+00	0.00E+00	0.00E+00	0.00E+00	1.68E-05	3.49E-05	0.00E+00	0.00E+00	0.00E+00	0.00E+00	0.00E+00
[5.48 .. 5.50]	0.00E+00	0.00E+00	1.64E-05	0.00E+00	3.45E-05	8.55E-06	0.00E+00	0.00E+00	1.26E-05	0.00E+00	0.00E+00	0.00E+00	0.00E+00	0.00E+00	0.00E+00	0.00E+00	0.00E+00	0.00E+00	0.00E+00	0.00E+00	0.00E+00	0.00E+00	0.00E+00	3.02E-05	0.00E+00	0.00E+00	0.00E+00	0.00E+00	3.70E-05	0.00E+00	0.00E+00	0.00E+00	0.00E+00	0.00E+00	0.00E+00	0.00E+00	6.02E-07	0.00E+00	0.00E+00	0.00E+00	0.00E+00	0.00E+00	0.00E+00
[5.50 .. 5.52]	2.03E-04	2.33E-04	1.80E-05	1.36E-04	2.02E-04	1.43E-04	0.00E+00	3.80E-05	9.13E-05	8.85E-05	1.28E-05	0.00E+00	2.01E-04	2.16E-04	2.09E-04	2.18E-04	4.87E-05	5.20E-05	0.00E+00	1.42E-05	5.17E-04	5.30E-04	4.47E-04	6.90E-04	0.00E+00	7.12E-05	1.25E-04	2.91E-07	0.00E+00	9.13E-05	2.54E-05	0.00E+00	3.01E-07	4.13E-05	1.20E-04	1.23E-04	1.81E-04	1.82E-04	5.37E-05	3.51E-04	2.97E-04	3.12E-04	1.57E-04
[5.52 .. 5.54]	2.42E-04	2.83E-04	1.30E-05	1.58E-04	2.47E-04	2.19E-04	1.07E-04	7.15E-05	1.05E-04	5.97E-05	2.61E-05	0.00E+00	2.38E-04	2.09E-04	2.28E-04	2.42E-04	5.16E-05	0.00E+00	0.00E+00	0.00E+00	5.68E-04	5.02E-04	4.66E-04	6.59E-04	0.00E+00	1.35E-04	1.58E-04	1.15E-04	5.46E-05	2.06E-04	1.14E-04	3.58E-05	8.79E-05	6.74E-05	1.32E-04	2.60E-04	3.91E-04	2.71E-04	2.32E-04	3.18E-04	3.01E-04	3.40E-04	3.72E-04
[5.54 .. 5.56]	1.02E-04	1.30E-04	0.00E+00	3.35E-05	1.79E-04	1.52E-04	2.17E-05	0.00E+00	7.08E-05	5.10E-05	0.00E+00	0.00E+00	1.04E-04	9.32E-05	1.07E-04	1.03E-04	3.17E-06	2.44E-05	0.00E+00	0.00E+00	3.15E-04	2.42E-04	2.56E-04	3.86E-04	0.00E+00	1.36E-06	9.23E-05	1.70E-05	2.77E-05	1.53E-04	6.08E-05	0.00E+00	0.00E+00	0.00E+00	5.28E-05	8.13E-05	1.46E-04	1.35E-04	3.89E-06	1.53E-04	1.73E-04	1.67E-04	8.18E-05
[5.56 .. 5.58]	1.30E-05	5.36E-05	0.00E+00	0.00E+00	1.27E-04	3.60E-05	0.00E+00	0.00E+00	8.87E-06	0.00E+00	0.00E+00	0.00E+00	0.00E+00	0.00E+00	2.71E-06	8.20E-06	0.00E+00	4.02E-05	0.00E+00	2.22E-06	3.44E-05	3.76E-05	4.96E-05	9.62E-05	0.00E+00	4.79E-05	2.55E-05	0.00E+00	0.00E+00	1.07E-04	0.00E+00	0.00E+00	0.00E+00	0.00E+00	0.00E+00	0.00E+00	4.71E-05	4.50E-05	0.00E+00	1.70E-05	8.02E-06	4.04E-06	0.00E+00
[5.58 .. 5.60]	0.00E+00	4.95E-05	0.00E+00	0.00E+00	1.44E-04	1.11E-06	0.00E+00	0.00E+00	8.18E-05	6.37E-05	0.00E+00	0.00E+00	2.28E-05	2.02E-05	1.29E-05	2.43E-05	2.69E-05	0.00E+00	0.00E+00	0.00E+00	0.00E+00	0.00E+00	0.00E+00	0.00E+00	0.00E+00	4.94E-05	0.00E+00	6.47E-06	0.00E+00	1.36E-04	1.54E-05	0.00E+00	0.00E+00	0.00E+00	0.00E+00	0.00E+00	5.23E-05	5.23E-05	0.00E+00	5.14E-06	0.00E+00	3.00E-05	0.00E+00
[5.60 .. 5.62]	2.96E-04	2.57E-04	1.22E-04	2.90E-04	3.10E-04	1.85E-04	4.96E-05	9.54E-05	1.19E-04	1.16E-04	5.68E-05	6.67E-05	2.64E-04	2.55E-04	2.31E-04	2.34E-04	0.00E+00	0.00E+00	0.00E+00	0.00E+00	3.79E-05	3.82E-05	1.01E-04	7.98E-05	0.00E+00	0.00E+00	0.00E+00	2.38E-06	0.00E+00	9.07E-05	4.43E-05	0.00E+00	1.02E-04	1.02E-04	9.54E-05	9.29E-05	1.41E-04	1.14E-04	5.42E-05	1.84E-04	1.89E-04	1.98E-04	2.16E-04
[5.62 .. 5.64]	7.53E-05	8.26E-05	1.01E-05	9.72E-05	1.81E-04	7.98E-05	1.08E-05	0.00E+00	4.33E-05	4.73E-05	0.00E+00	0.00E+00	8.18E-05	7.46E-05	9.95E-05	8.49E-05	0.00E+00	0.00E+00	0.00E+00	0.00E+00	0.00E+00	0.00E+00	5.39E-05	2.94E-06	0.00E+00	0.00E+00	0.00E+00	0.00E+00	0.00E+00	2.74E-06	0.00E+00	0.00E+00	5.33E-07	3.26E-06	0.00E+00	0.00E+00	3.48E-05	3.30E-05	0.00E+00	6.98E-05	2.06E-05	3.58E-05	8.79E-05
[5.64 .. 5.66]	4.06E-05	3.09E-05	0.00E+00	5.71E-05	1.35E-04	6.46E-05	0.00E+00	0.00E+00	2.82E-05	6.66E-06	0.00E+00	0.00E+00	1.05E-05	2.13E-05	2.08E-05	2.91E-05	0.00E+00	0.00E+00	0.00E+00	0.00E+00	0.00E+00	0.00E+00	0.00E+00	0.00E+00	0.00E+00	0.00E+00	0.00E+00	0.00E+00	0.00E+00	0.00E+00	8.51E-06	0.00E+00	0.00E+00	0.00E+00	0.00E+00	3.19E-06	1.50E-05	3.30E-05	0.00E+00	0.00E+00	0.00E+00	1.95E-05	2.71E-05
[5.66 .. 5.68]	0.00E+00	0.00E+00	0.00E+00	0.00E+00	6.10E-05	4.53E-05	0.00E+00	0.00E+00	0.00E+00	0.00E+00	0.00E+00	0.00E+00	0.00E+00	0.00E+00	0.00E+00	0.00E+00	0.00E+00	1.34E-05	0.00E+00	0.00E+00	0.00E+00	0.00E+00	0.00E+00	2.85E-05	0.00E+00	0.00E+00	0.00E+00	0.00E+00	0.00E+00	0.00E+00	4.10E-06	0.00E+00	0.00E+00	0.00E+00	0.00E+00	0.00E+00	2.54E-05	1.49E-05	0.00E+00	0.00E+00	0.00E+00	0.00E+00	0.00E+00
[5.68 .. 5.70]	0.00E+00	0.00E+00	0.00E+00	0.00E+00	3.99E-05	0.00E+00	0.00E+00	0.00E+00	0.00E+00	0.00E+00	0.00E+00	0.00E+00	0.00E+00	0.00E+00	0.00E+00	0.00E+00	0.00E+00	0.00E+00	0.00E+00	0.00E+00	0.00E+00	0.00E+00	0.00E+00	0.00E+00	0.00E+00	0.00E+00	0.00E+00	0.00E+00	0.00E+00	0.00E+00	0.00E+00	0.00E+00	0.00E+00	0.00E+00	0.00E+00	0.00E+00	0.00E+00	0.00E+00	0.00E+00	0.00E+00	0.00E+00	0.00E+00	0.00E+00
[5.70 .. 5.72]	0.00E+00	0.00E+00	0.00E+00	0.00E+00	6.13E-05	5.25E-05	0.00E+00	0.00E+00	0.00E+00	0.00E+00	0.00E+00	0.00E+00	0.00E+00	0.00E+00	0.00E+00	0.00E+00	0.00E+00	0.00E+00	0.00E+00	0.00E+00	0.00E+00	2.36E-05	1.42E-04	0.00E+00	0.00E+00	0.00E+00	0.00E+00	0.00E+00	2.18E-05	0.00E+00	0.00E+00	0.00E+00	0.00E+00	0.00E+00	0.00E+00	0.00E+00	0.00E+00	1.90E-05	0.00E+00	1.20E-05	0.00E+00	3.91E-05	0.00E+00
[5.72 .. 5.74]	0.00E+00	0.00E+00	0.00E+00	0.00E+00	0.00E+00	1.69E-05	0.00E+00	0.00E+00	0.00E+00	0.00E+00	0.00E+00	0.00E+00	0.00E+00	0.00E+00	0.00E+00	0.00E+00	0.00E+00	0.00E+00	0.00E+00	0.00E+00	0.00E+00	0.00E+00	0.00E+00	0.00E+00	0.00E+00	0.00E+00	0.00E+00	0.00E+00	0.00E+00	0.00E+00	0.00E+00	0.00E+00	0.00E+00	0.00E+00	0.00E+00	0.00E+00	0.00E+00	0.00E+00	0.00E+00	0.00E+00	0.00E+00	0.00E+00	0.00E+00
[5.74 .. 5.76]	0.00E+00	0.00E+00	0.00E+00	0.00E+00	1.10E-05	2.11E-05	0.00E+00	0.00E+00	0.00E+00	0.00E+00	0.00E+00	0.00E+00	0.00E+00	0.00E+00	0.00E+00	0.00E+00	0.00E+00	0.00E+00	0.00E+00	0.00E+00	0.00E+00	0.00E+00	0.00E+00	0.00E+00	0.00E+00	0.00E+00	0.00E+00	0.00E+00	0.00E+00	0.00E+00	3.60E-06	0.00E+00	0.00E+00	0.00E+00	0.00E+00	0.00E+00	6.73E-06	0.00E+00	0.00E+00	1.09E-05	0.00E+00	1.05E-05	0.00E+00
[5.76 .. 5.78]	1.04E-05	6.58E-05	0.00E+00	0.00E+00	6.66E-05	1.01E-04	0.00E+00	0.00E+00	1.18E-05	0.00E+00	0.00E+00	0.00E+00	7.71E-05	9.74E-05	1.15E-04	1.22E-04	0.00E+00	0.00E+00	0.00E+00	0.00E+00	0.00E+00	0.00E+00	3.07E-06	0.00E+00	0.00E+00	0.00E+00	0.00E+00	0.00E+00	0.00E+00	0.00E+00	5.64E-05	0.00E+00	1.20E-04	8.62E-05	0.00E+00	0.00E+00	5.99E-05	8.88E-06	0.00E+00	1.31E-04	1.42E-04	8.65E-05	6.05E-05
[5.78 .. 5.80]	0.00E+00	4.94E-05	0.00E+00	0.00E+00	6.57E-05	1.01E-04	0.00E+00	0.00E+00	1.15E-05	0.00E+00	0.00E+00	0.00E+00	6.69E-05	8.50E-05	1.28E-04	1.12E-04	0.00E+00	0.00E+00	0.00E+00	0.00E+00	0.00E+00	0.00E+00	1.23E-05	0.00E+00	0.00E+00	0.00E+00	0.00E+00	0.00E+00	0.00E+00	0.00E+00	1.48E-05	0.00E+00	6.96E-05	7.06E-05	0.00E+00	0.00E+00	2.24E-05	1.26E-05	0.00E+00	9.32E-05	7.46E-05	3.97E-05	3.34E-05
[5.80 .. 5.82]	0.00E+00	3.42E-05	0.00E+00	0.00E+00	2.64E-05	6.24E-05	0.00E+00	0.00E+00	1.04E-05	0.00E+00	0.00E+00	0.00E+00	5.56E-06	2.85E-05	6.78E-06	1.77E-05	0.00E+00	0.00E+00	0.00E+00	0.00E+00	0.00E+00	0.00E+00	0.00E+00	0.00E+00	0.00E+00	0.00E+00	0.00E+00	0.00E+00	0.00E+00	0.00E+00	6.98E-05	0.00E+00	4.24E-06	0.00E+00	0.00E+00	0.00E+00	4.13E-05	5.21E-05	0.00E+00	5.29E-05	1.23E-05	4.22E-05	1.55E-07
[5.82 .. 5.84]	5.58E-05	5.27E-05	3.89E-05	4.87E-05	3.00E-04	2.53E-04	1.49E-04	1.65E-04	1.70E-04	1.12E-04	7.86E-05	7.67E-05	1.68E-04	1.55E-04	1.84E-04	1.70E-04	1.26E-04	8.42E-05	4.79E-05	3.51E-08	2.70E-04	3.75E-04	3.98E-04	1.70E-04	9.07E-05	7.67E-05	2.90E-04	0.00E+00	2.24E-04	3.67E-05	1.38E-04	1.50E-04	2.37E-04	2.57E-04	2.75E-04	6.77E-05	1.78E-04	1.02E-04	6.54E-05	1.77E-04	1.28E-04	1.54E-04	1.42E-04
[5.84 .. 5.86]	1.41E-05	4.40E-05	0.00E+00	0.00E+00	7.76E-05	7.67E-05	6.81E-05	3.10E-05	4.26E-05	2.83E-05	1.48E-06	0.00E+00	4.29E-05	7.54E-05	6.27E-05	6.48E-05	9.70E-07	0.00E+00	0.00E+00	0.00E+00	4.84E-05	1.08E-04	1.39E-04	3.64E-05	0.00E+00	0.00E+00	0.00E+00	0.00E+00	0.00E+00	0.00E+00	6.82E-05	0.00E+00	0.00E+00	2.31E-05	1.87E-07	1.75E-05	6.96E-05	5.47E-05	0.00E+00	9.05E-05	4.15E-05	9.92E-05	1.06E-04
[5.86 .. 5.88]	0.00E+00	1.87E-05	0.00E+00	0.00E+00	8.36E-06	1.61E-05	0.00E+00	0.00E+00	0.00E+00	0.00E+00	0.00E+00	0.00E+00	0.00E+00	6.68E-06	1.75E-06	0.00E+00	0.00E+00	0.00E+00	0.00E+00	0.00E+00	0.00E+00	0.00E+00	0.00E+00	0.00E+00	0.00E+00	0.00E+00	0.00E+00	0.00E+00	0.00E+00	0.00E+00	1.69E-05	0.00E+00	0.00E+00	0.00E+00	0.00E+00	0.00E+00	0.00E+00	0.00E+00	0.00E+00	2.72E-05	1.48E-06	2.75E-05	0.00E+00
[5.88 .. 5.90]	2.33E-05	6.11E-05	1.80E-04	1.54E-05	7.33E-05	1.27E-04	0.00E+00	0.00E+00	0.00E+00	0.00E+00	0.00E+00	0.00E+00	0.00E+00	2.70E-05	0.00E+00	1.60E-07	7.27E-05	5.82E-07	3.07E-05	0.00E+00	4.17E-05	1.02E-04	9.36E-05	1.19E-04	0.00E+00	0.00E+00	0.00E+00	0.00E+00	1.23E-04	3.67E-05	1.52E-04	0.00E+00	0.00E+00	2.06E-06	4.72E-06	2.84E-05	9.92E-05	3.54E-05	2.03E-06	4.52E-05	1.91E-05	4.63E-05	0.00E+00
[5.90 .. 5.92]	0.00E+00	0.00E+00	2.99E-05	0.00E+00	1.43E-05	1.23E-05	0.00E+00	0.00E+00	1.07E-05	0.00E+00	0.00E+00	0.00E+00	1.50E-05	5.04E-05	3.69E-05	1.50E-05	4.63E-06	0.00E+00	0.00E+00	0.00E+00	0.00E+00	1.20E-07	6.11E-05	8.53E-06	0.00E+00	0.00E+00	0.00E+00	0.00E+00	2.92E-05	0.00E+00	5.69E-05	0.00E+00	0.00E+00	0.00E+00	0.00E+00	0.00E+00	0.00E+00	1.55E-05	0.00E+00	9.96E-05	4.71E-05	5.34E-05	2.48E-05
[5.92 .. 5.94]	0.00E+00	3.43E-05	4.07E-05	6.06E-05	3.83E-05	3.39E-05	3.67E-06	0.00E+00	1.61E-05	0.00E+00	0.00E+00	0.00E+00	5.66E-05	1.08E-04	9.39E-05	7.96E-05	0.00E+00	0.00E+00	0.00E+00	0.00E+00	0.00E+00	0.00E+00	0.00E+00	0.00E+00	0.00E+00	0.00E+00	0.00E+00	0.00E+00	7.49E-05	1.45E-05	8.40E-05	0.00E+00	2.42E-05	2.50E-05	0.00E+00	1.53E-06	0.00E+00	0.00E+00	0.00E+00	1.91E-04	1.77E-04	1.41E-04	1.25E-04
[5.94 .. 5.96]	2.80E-04	5.50E-04	2.45E-04	4.46E-04	3.83E-04	3.90E-04	3.77E-04	3.16E-04	2.01E-04	2.10E-04	1.73E-04	2.59E-04	6.50E-04	6.92E-04	7.19E-04	6.80E-04	4.71E-05	0.00E+00	7.98E-05	6.40E-05	8.85E-05	2.02E-04	1.49E-04	1.84E-04	0.00E+00	0.00E+00	1.11E-05	2.12E-04	0.00E+00	1.23E-04	2.55E-04	3.14E-04	5.63E-04	4.44E-04	4.65E-04	3.67E-04	3.16E-04	3.56E-04	2.47E-04	7.80E-04	9.03E-04	7.92E-04	9.38E-04
[5.96 .. 5.98]	1.49E-03	1.26E-03	9.18E-04	1.37E-03	1.03E-03	9.56E-04	8.47E-04	1.11E-03	5.39E-04	6.38E-04	4.93E-04	7.41E-04	1.41E-03	1.37E-03	1.44E-03	1.52E-03	3.61E-04	2.46E-04	3.09E-04	3.17E-04	1.06E-03	1.19E-03	1.03E-03	1.39E-03	1.26E-04	2.60E-04	3.04E-04	5.34E-04	6.28E-05	3.82E-04	4.83E-04	6.68E-04	9.12E-04	7.18E-04	1.01E-03	7.05E-04	8.08E-04	6.18E-04	7.35E-04	1.33E-03	1.40E-03	1.23E-03	1.32E-03
[5.98 .. 6.00]	3.54E-03	3.16E-03	1.83E-03	2.99E-03	2.49E-03	2.62E-03	2.38E-03	2.77E-03	1.25E-03	1.42E-03	1.20E-03	1.81E-03	3.42E-03	3.20E-03	3.38E-03	3.59E-03	7.08E-04	6.49E-04	8.28E-04	7.18E-04	2.84E-03	2.81E-03	2.54E-03	3.27E-03	4.93E-04	7.57E-04	8.97E-04	1.18E-03	4.26E-04	7.00E-04	9.39E-04	1.66E-03	1.98E-03	1.64E-03	2.14E-03	1.66E-03	1.90E-03	1.47E-03	1.75E-03	2.91E-03	3.28E-03	2.86E-03	3.32E-03
[6.00 .. 6.02]	1.12E-03	7.91E-04	4.79E-04	8.20E-04	4.20E-04	6.44E-04	9.67E-04	7.30E-04	2.61E-04	2.94E-04	2.48E-04	3.66E-04	8.19E-04	6.43E-04	8.25E-04	9.04E-04	1.54E-04	9.92E-05	1.36E-04	1.29E-04	2.66E-04	2.83E-04	3.55E-04	3.25E-04	0.00E+00	0.00E+00	5.38E-05	1.04E-04	3.61E-05	1.03E-04	2.76E-04	2.39E-04	3.70E-04	3.93E-04	4.26E-04	3.39E-04	4.99E-04	3.62E-04	3.68E-04	4.95E-04	6.10E-04	5.35E-04	1.07E-03
[6.02 .. 6.04]	1.57E-04	2.98E-04	7.69E-06	3.86E-05	1.54E-04	8.29E-05	0.00E+00	0.00E+00	7.74E-05	7.86E-05	8.46E-06	1.13E-05	3.30E-04	3.64E-04	2.67E-04	3.00E-04	6.39E-05	0.00E+00	0.00E+00	0.00E+00	4.65E-05	2.68E-05	1.10E-04	9.64E-05	0.00E+00	0.00E+00	0.00E+00	5.18E-05	0.00E+00	0.00E+00	4.52E-05	0.00E+00	1.93E-05	2.83E-05	0.00E+00	7.02E-05	1.13E-04	8.85E-05	0.00E+00	3.64E-04	3.02E-04	3.39E-04	2.46E-05
[6.04 .. 6.06]	6.40E-04	6.60E-04	2.66E-04	6.44E-04	4.12E-04	5.74E-04	4.92E-04	5.78E-04	1.74E-04	1.33E-04	1.23E-04	1.53E-04	7.52E-04	7.15E-04	8.43E-04	7.89E-04	1.13E-04	1.03E-04	1.13E-04	8.06E-05	1.78E-04	1.65E-04	2.91E-04	2.00E-04	0.00E+00	0.00E+00	0.00E+00	3.84E-05	6.83E-05	3.61E-05	1.36E-04	5.29E-04	7.69E-04	7.24E-04	8.47E-04	3.07E-04	3.30E-04	3.63E-04	2.27E-04	7.87E-04	9.28E-04	8.33E-04	1.13E-03
[6.06 .. 6.08]	0.00E+00	0.00E+00	0.00E+00	9.54E-06	0.00E+00	2.96E-05	0.00E+00	0.00E+00	0.00E+00	0.00E+00	0.00E+00	0.00E+00	0.00E+00	1.11E-05	0.00E+00	1.50E-05	0.00E+00	0.00E+00	0.00E+00	0.00E+00	0.00E+00	0.00E+00	0.00E+00	0.00E+00	0.00E+00	0.00E+00	0.00E+00	0.00E+00	0.00E+00	0.00E+00	0.00E+00	0.00E+00	0.00E+00	1.83E-05	0.00E+00	0.00E+00	4.57E-06	0.00E+00	0.00E+00	4.09E-05	0.00E+00	9.75E-06	0.00E+00
[6.08 .. 6.10]	7.47E-04	9.04E-04	3.63E-04	7.93E-04	5.86E-04	6.26E-04	5.75E-04	7.06E-04	2.53E-04	2.19E-04	2.17E-04	2.81E-04	1.13E-03	1.08E-03	1.12E-03	1.11E-03	1.64E-04	1.08E-04	1.18E-04	1.45E-04	2.26E-04	2.57E-04	3.41E-04	2.94E-04	0.00E+00	0.00E+00	2.92E-06	1.81E-04	8.77E-06	1.05E-04	2.04E-04	4.19E-04	6.47E-04	5.99E-04	6.77E-04	4.13E-04	4.11E-04	4.30E-04	3.48E-04	1.19E-03	1.28E-03	1.19E-03	1.24E-03
[6.10 .. 6.12]	0.00E+00	6.84E-06	0.00E+00	0.00E+00	2.74E-06	3.99E-05	0.00E+00	0.00E+00	0.00E+00	0.00E+00	0.00E+00	0.00E+00	2.11E-05	5.73E-05	5.08E-05	3.78E-05	0.00E+00	0.00E+00	0.00E+00	0.00E+00	0.00E+00	0.00E+00	0.00E+00	0.00E+00	0.00E+00	0.00E+00	0.00E+00	0.00E+00	0.00E+00	0.00E+00	0.00E+00	0.00E+00	0.00E+00	0.00E+00	2.05E-06	1.26E-06	2.25E-05	0.00E+00	0.00E+00	8.23E-05	5.06E-05	5.70E-05	1.39E-04
[6.12 .. 6.14]	2.24E-04	1.77E-04	9.33E-05	2.73E-04	1.87E-04	1.66E-04	1.51E-04	1.08E-04	8.73E-05	1.33E-04	8.22E-05	1.33E-04	3.11E-04	3.00E-04	3.23E-04	3.04E-04	8.31E-05	1.55E-05	0.00E+00	1.98E-05	5.22E-05	1.20E-04	1.48E-04	1.32E-04	0.00E+00	0.00E+00	0.00E+00	1.01E-04	0.00E+00	2.75E-06	2.44E-05	4.68E-07	1.01E-04	1.01E-04	1.34E-04	1.53E-04	1.62E-04	1.39E-04	1.20E-04	3.13E-04	3.13E-04	2.63E-04	2.37E-04
[6.14 .. 6.16]	2.62E-03	3.09E-03	1.66E-03	2.69E-03	1.85E-03	1.88E-03	1.64E-03	2.00E-03	1.06E-03	1.18E-03	9.47E-04	1.60E-03	3.49E-03	3.64E-03	3.77E-03	3.81E-03	6.48E-04	4.23E-04	8.60E-04	6.43E-04	9.20E-04	1.29E-03	1.17E-03	1.33E-03	1.99E-04	2.72E-04	3.37E-04	1.31E-03	3.51E-04	7.44E-04	9.40E-04	1.49E-03	2.09E-03	1.69E-03	2.17E-03	1.76E-03	1.56E-03	1.76E-03	1.45E-03	3.47E-03	4.26E-03	3.31E-03	3.32E-03
[6.16 .. 6.18]	1.73E-03	1.60E-03	3.59E-04	8.26E-04	6.76E-04	8.74E-04	1.21E-03	8.89E-04	3.01E-04	4.84E-04	3.34E-04	4.63E-04	1.59E-03	1.39E-03	1.57E-03	1.40E-03	3.41E-04	2.54E-04	3.69E-04	2.89E-04	4.72E-04	5.71E-04	6.79E-04	5.38E-04	0.00E+00	2.96E-05	6.40E-05	1.84E-04	5.95E-05	6.86E-05	1.69E-04	6.94E-04	9.99E-04	7.60E-04	1.14E-03	7.85E-04	7.52E-04	8.45E-04	4.87E-04	1.05E-03	1.34E-03	1.29E-03	2.63E-03
[6.18 .. 6.20]	5.80E-05	3.90E-05	0.00E+00	0.00E+00	0.00E+00	0.00E+00	0.00E+00	0.00E+00	0.00E+00	0.00E+00	0.00E+00	0.00E+00	0.00E+00	0.00E+00	0.00E+00	0.00E+00	2.22E-06	0.00E+00	0.00E+00	0.00E+00	0.00E+00	0.00E+00	5.07E-05	0.00E+00	0.00E+00	0.00E+00	0.00E+00	0.00E+00	0.00E+00	0.00E+00	0.00E+00	0.00E+00	0.00E+00	0.00E+00	0.00E+00	0.00E+00	1.68E-05	1.48E-05	0.00E+00	0.00E+00	0.00E+00	0.00E+00	0.00E+00
[6.20 .. 6.22]	0.00E+00	0.00E+00	0.00E+00	0.00E+00	0.00E+00	0.00E+00	0.00E+00	0.00E+00	0.00E+00	0.00E+00	0.00E+00	0.00E+00	0.00E+00	0.00E+00	0.00E+00	0.00E+00	0.00E+00	0.00E+00	0.00E+00	0.00E+00	0.00E+00	0.00E+00	0.00E+00	0.00E+00	0.00E+00	0.00E+00	0.00E+00	0.00E+00	0.00E+00	0.00E+00	0.00E+00	0.00E+00	0.00E+00	0.00E+00	0.00E+00	0.00E+00	0.00E+00	0.00E+00	0.00E+00	0.00E+00	0.00E+00	0.00E+00	0.00E+00
[6.22 .. 6.24]	0.00E+00	0.00E+00	0.00E+00	0.00E+00	0.00E+00	0.00E+00	0.00E+00	0.00E+00	0.00E+00	0.00E+00	0.00E+00	0.00E+00	0.00E+00	0.00E+00	0.00E+00	0.00E+00	0.00E+00	0.00E+00	0.00E+00	0.00E+00	0.00E+00	0.00E+00	4.57E-06	0.00E+00	0.00E+00	0.00E+00	0.00E+00	0.00E+00	0.00E+00	0.00E+00	0.00E+00	0.00E+00	0.00E+00	0.00E+00	0.00E+00	0.00E+00	0.00E+00	0.00E+00	0.00E+00	0.00E+00	0.00E+00	0.00E+00	0.00E+00
[6.24 .. 6.26]	0.00E+00	0.00E+00	0.00E+00	0.00E+00	0.00E+00	0.00E+00	0.00E+00	0.00E+00	0.00E+00	0.00E+00	0.00E+00	0.00E+00	0.00E+00	0.00E+00	0.00E+00	0.00E+00	8.37E-07	0.00E+00	0.00E+00	0.00E+00	0.00E+00	0.00E+00	0.00E+00	0.00E+00	0.00E+00	0.00E+00	0.00E+00	0.00E+00	0.00E+00	0.00E+00	0.00E+00	0.00E+00	0.00E+00	0.00E+00	0.00E+00	0.00E+00	0.00E+00	0.00E+00	0.00E+00	0.00E+00	0.00E+00	0.00E+00	0.00E+00
[6.26 .. 6.28]	0.00E+00	0.00E+00	0.00E+00	0.00E+00	0.00E+00	0.00E+00	0.00E+00	0.00E+00	0.00E+00	0.00E+00	0.00E+00	0.00E+00	0.00E+00	0.00E+00	0.00E+00	0.00E+00	0.00E+00	0.00E+00	0.00E+00	0.00E+00	0.00E+00	0.00E+00	0.00E+00	0.00E+00	0.00E+00	0.00E+00	0.00E+00	0.00E+00	0.00E+00	0.00E+00	0.00E+00	0.00E+00	0.00E+00	0.00E+00	0.00E+00	0.00E+00	0.00E+00	0.00E+00	0.00E+00	0.00E+00	0.00E+00	0.00E+00	0.00E+00
[6.28 .. 6.30]	0.00E+00	0.00E+00	0.00E+00	0.00E+00	0.00E+00	0.00E+00	0.00E+00	0.00E+00	0.00E+00	0.00E+00	0.00E+00	0.00E+00	0.00E+00	0.00E+00	0.00E+00	0.00E+00	0.00E+00	0.00E+00	0.00E+00	0.00E+00	0.00E+00	0.00E+00	0.00E+00	0.00E+00	0.00E+00	0.00E+00	0.00E+00	0.00E+00	0.00E+00	0.00E+00	0.00E+00	0.00E+00	0.00E+00	0.00E+00	0.00E+00	0.00E+00	0.00E+00	0.00E+00	0.00E+00	0.00E+00	0.00E+00	0.00E+00	0.00E+00
[6.30 .. 6.32]	0.00E+00	0.00E+00	0.00E+00	0.00E+00	0.00E+00	0.00E+00	0.00E+00	0.00E+00	0.00E+00	0.00E+00	0.00E+00	0.00E+00	0.00E+00	0.00E+00	0.00E+00	0.00E+00	0.00E+00	0.00E+00	0.00E+00	0.00E+00	0.00E+00	0.00E+00	0.00E+00	0.00E+00	0.00E+00	0.00E+00	0.00E+00	0.00E+00	0.00E+00	0.00E+00	0.00E+00	0.00E+00	0.00E+00	0.00E+00	0.00E+00	0.00E+00	0.00E+00	0.00E+00	0.00E+00	0.00E+00	0.00E+00	0.00E+00	0.00E+00
[6.32 .. 6.34]	0.00E+00	0.00E+00	0.00E+00	0.00E+00	0.00E+00	0.00E+00	0.00E+00	0.00E+00	0.00E+00	0.00E+00	0.00E+00	0.00E+00	0.00E+00	0.00E+00	0.00E+00	0.00E+00	0.00E+00	0.00E+00	0.00E+00	0.00E+00	0.00E+00	0.00E+00	0.00E+00	0.00E+00	0.00E+00	0.00E+00	0.00E+00	0.00E+00	0.00E+00	0.00E+00	0.00E+00	0.00E+00	0.00E+00	0.00E+00	0.00E+00	0.00E+00	0.00E+00	0.00E+00	0.00E+00	0.00E+00	0.00E+00	0.00E+00	0.00E+00
[6.34 .. 6.36]	0.00E+00	0.00E+00	0.00E+00	0.00E+00	0.00E+00	0.00E+00	0.00E+00	0.00E+00	0.00E+00	0.00E+00	0.00E+00	0.00E+00	0.00E+00	0.00E+00	0.00E+00	0.00E+00	1.14E-05	0.00E+00	0.00E+00	0.00E+00	0.00E+00	0.00E+00	0.00E+00	0.00E+00	0.00E+00	0.00E+00	0.00E+00	0.00E+00	0.00E+00	0.00E+00	0.00E+00	0.00E+00	0.00E+00	0.00E+00	0.00E+00	0.00E+00	0.00E+00	0.00E+00	0.00E+00	0.00E+00	0.00E+00	0.00E+00	0.00E+00
[6.36 .. 6.38]	0.00E+00	0.00E+00	0.00E+00	0.00E+00	0.00E+00	0.00E+00	0.00E+00	0.00E+00	0.00E+00	0.00E+00	0.00E+00	0.00E+00	0.00E+00	0.00E+00	0.00E+00	0.00E+00	0.00E+00	0.00E+00	0.00E+00	0.00E+00	0.00E+00	0.00E+00	0.00E+00	0.00E+00	0.00E+00	0.00E+00	0.00E+00	0.00E+00	0.00E+00	0.00E+00	0.00E+00	0.00E+00	0.00E+00	0.00E+00	0.00E+00	0.00E+00	0.00E+00	0.00E+00	0.00E+00	0.00E+00	0.00E+00	0.00E+00	0.00E+00
[6.38 .. 6.40]	0.00E+00	0.00E+00	0.00E+00	0.00E+00	0.00E+00	0.00E+00	0.00E+00	0.00E+00	0.00E+00	0.00E+00	0.00E+00	0.00E+00	0.00E+00	0.00E+00	0.00E+00	0.00E+00	0.00E+00	0.00E+00	0.00E+00	0.00E+00	0.00E+00	0.00E+00	0.00E+00	0.00E+00	0.00E+00	0.00E+00	0.00E+00	0.00E+00	0.00E+00	0.00E+00	0.00E+00	0.00E+00	0.00E+00	0.00E+00	0.00E+00	0.00E+00	0.00E+00	0.00E+00	0.00E+00	0.00E+00	0.00E+00	0.00E+00	0.00E+00
[6.40 .. 6.42]	0.00E+00	0.00E+00	0.00E+00	0.00E+00	0.00E+00	0.00E+00	0.00E+00	0.00E+00	0.00E+00	0.00E+00	0.00E+00	0.00E+00	0.00E+00	9.13E-06	0.00E+00	0.00E+00	0.00E+00	0.00E+00	0.00E+00	0.00E+00	0.00E+00	0.00E+00	0.00E+00	0.00E+00	0.00E+00	0.00E+00	0.00E+00	0.00E+00	0.00E+00	0.00E+00	0.00E+00	0.00E+00	0.00E+00	0.00E+00	0.00E+00	0.00E+00	0.00E+00	0.00E+00	0.00E+00	0.00E+00	0.00E+00	0.00E+00	0.00E+00
[6.42 .. 6.44]	0.00E+00	0.00E+00	0.00E+00	0.00E+00	0.00E+00	0.00E+00	0.00E+00	0.00E+00	0.00E+00	0.00E+00	0.00E+00	0.00E+00	0.00E+00	0.00E+00	0.00E+00	0.00E+00	0.00E+00	0.00E+00	0.00E+00	0.00E+00	0.00E+00	0.00E+00	0.00E+00	0.00E+00	0.00E+00	0.00E+00	0.00E+00	0.00E+00	0.00E+00	0.00E+00	0.00E+00	0.00E+00	0.00E+00	0.00E+00	0.00E+00	0.00E+00	0.00E+00	0.00E+00	0.00E+00	0.00E+00	0.00E+00	0.00E+00	0.00E+00
[6.44 .. 6.46]	0.00E+00	0.00E+00	0.00E+00	0.00E+00	0.00E+00	0.00E+00	0.00E+00	0.00E+00	0.00E+00	0.00E+00	0.00E+00	0.00E+00	0.00E+00	0.00E+00	0.00E+00	0.00E+00	0.00E+00	0.00E+00	0.00E+00	0.00E+00	0.00E+00	0.00E+00	0.00E+00	0.00E+00	0.00E+00	0.00E+00	0.00E+00	0.00E+00	0.00E+00	0.00E+00	0.00E+00	0.00E+00	0.00E+00	0.00E+00	0.00E+00	0.00E+00	0.00E+00	0.00E+00	0.00E+00	0.00E+00	0.00E+00	0.00E+00	0.00E+00
[6.46 .. 6.48]	0.00E+00	0.00E+00	0.00E+00	0.00E+00	0.00E+00	0.00E+00	0.00E+00	0.00E+00	0.00E+00	0.00E+00	0.00E+00	0.00E+00	0.00E+00	0.00E+00	0.00E+00	0.00E+00	0.00E+00	0.00E+00	0.00E+00	0.00E+00	0.00E+00	0.00E+00	0.00E+00	0.00E+00	0.00E+00	0.00E+00	0.00E+00	0.00E+00	0.00E+00	0.00E+00	0.00E+00	0.00E+00	0.00E+00	0.00E+00	0.00E+00	0.00E+00	0.00E+00	0.00E+00	0.00E+00	0.00E+00	0.00E+00	0.00E+00	0.00E+00
[6.48 .. 6.50]	0.00E+00	0.00E+00	0.00E+00	0.00E+00	0.00E+00	0.00E+00	0.00E+00	0.00E+00	0.00E+00	0.00E+00	0.00E+00	0.00E+00	0.00E+00	0.00E+00	0.00E+00	0.00E+00	0.00E+00	0.00E+00	0.00E+00	0.00E+00	0.00E+00	0.00E+00	0.00E+00	0.00E+00	0.00E+00	0.00E+00	0.00E+00	0.00E+00	0.00E+00	0.00E+00	0.00E+00	0.00E+00	0.00E+00	0.00E+00	0.00E+00	0.00E+00	0.00E+00	0.00E+00	0.00E+00	0.00E+00	0.00E+00	0.00E+00	0.00E+00
[6.50 .. 6.52]	0.00E+00	0.00E+00	0.00E+00	0.00E+00	1.83E-05	0.00E+00	0.00E+00	0.00E+00	0.00E+00	7.26E-07	0.00E+00	0.00E+00	0.00E+00	2.26E-06	0.00E+00	0.00E+00	0.00E+00	0.00E+00	0.00E+00	1.29E-05	0.00E+00	0.00E+00	0.00E+00	6.12E-06	0.00E+00	0.00E+00	0.00E+00	1.20E-05	0.00E+00	0.00E+00	0.00E+00	0.00E+00	0.00E+00	0.00E+00	0.00E+00	0.00E+00	0.00E+00	0.00E+00	0.00E+00	1.22E-05	0.00E+00	0.00E+00	0.00E+00
[6.52 .. 6.54]	1.17E-04	3.46E-05	0.00E+00	0.00E+00	4.05E-05	6.99E-05	5.96E-05	1.21E-04	3.09E-05	4.76E-05	3.17E-05	1.70E-05	7.94E-05	8.37E-05	6.00E-05	5.65E-05	1.53E-05	0.00E+00	0.00E+00	8.84E-06	0.00E+00	0.00E+00	2.87E-05	2.24E-05	0.00E+00	0.00E+00	0.00E+00	0.00E+00	0.00E+00	0.00E+00	0.00E+00	0.00E+00	1.92E-05	0.00E+00	2.23E-05	9.13E-05	8.20E-05	1.16E-04	2.64E-05	6.84E-05	1.10E-05	3.49E-05	8.58E-06
[6.54 .. 6.56]	0.00E+00	0.00E+00	0.00E+00	0.00E+00	0.00E+00	1.09E-05	0.00E+00	0.00E+00	0.00E+00	0.00E+00	0.00E+00	0.00E+00	0.00E+00	0.00E+00	0.00E+00	0.00E+00	0.00E+00	0.00E+00	0.00E+00	0.00E+00	0.00E+00	0.00E+00	0.00E+00	0.00E+00	0.00E+00	0.00E+00	0.00E+00	0.00E+00	0.00E+00	0.00E+00	0.00E+00	0.00E+00	0.00E+00	0.00E+00	0.00E+00	0.00E+00	0.00E+00	0.00E+00	0.00E+00	2.00E-05	0.00E+00	0.00E+00	0.00E+00
[6.56 .. 6.58]	0.00E+00	0.00E+00	0.00E+00	0.00E+00	0.00E+00	0.00E+00	0.00E+00	0.00E+00	0.00E+00	0.00E+00	0.00E+00	0.00E+00	0.00E+00	0.00E+00	0.00E+00	0.00E+00	8.69E-06	0.00E+00	0.00E+00	0.00E+00	0.00E+00	0.00E+00	0.00E+00	0.00E+00	0.00E+00	0.00E+00	0.00E+00	0.00E+00	0.00E+00	0.00E+00	0.00E+00	0.00E+00	0.00E+00	0.00E+00	0.00E+00	0.00E+00	0.00E+00	0.00E+00	0.00E+00	0.00E+00	0.00E+00	0.00E+00	0.00E+00
[6.58 .. 6.60]	0.00E+00	0.00E+00	0.00E+00	0.00E+00	0.00E+00	0.00E+00	0.00E+00	0.00E+00	0.00E+00	0.00E+00	0.00E+00	0.00E+00	0.00E+00	0.00E+00	0.00E+00	0.00E+00	0.00E+00	0.00E+00	0.00E+00	0.00E+00	0.00E+00	0.00E+00	0.00E+00	0.00E+00	0.00E+00	0.00E+00	6.37E-07	0.00E+00	0.00E+00	0.00E+00	0.00E+00	0.00E+00	0.00E+00	0.00E+00	0.00E+00	0.00E+00	0.00E+00	0.00E+00	0.00E+00	6.47E-06	0.00E+00	0.00E+00	0.00E+00
[6.60 .. 6.62]	0.00E+00	0.00E+00	0.00E+00	0.00E+00	0.00E+00	0.00E+00	0.00E+00	0.00E+00	0.00E+00	0.00E+00	0.00E+00	0.00E+00	0.00E+00	0.00E+00	0.00E+00	0.00E+00	0.00E+00	0.00E+00	0.00E+00	0.00E+00	0.00E+00	0.00E+00	0.00E+00	1.71E-06	0.00E+00	0.00E+00	3.62E-06	0.00E+00	0.00E+00	0.00E+00	0.00E+00	0.00E+00	0.00E+00	0.00E+00	0.00E+00	0.00E+00	0.00E+00	0.00E+00	0.00E+00	0.00E+00	0.00E+00	0.00E+00	0.00E+00
[6.62 .. 6.64]	0.00E+00	0.00E+00	0.00E+00	0.00E+00	0.00E+00	0.00E+00	0.00E+00	0.00E+00	0.00E+00	0.00E+00	0.00E+00	0.00E+00	0.00E+00	0.00E+00	0.00E+00	0.00E+00	1.05E-05	0.00E+00	0.00E+00	0.00E+00	0.00E+00	0.00E+00	0.00E+00	1.45E-05	0.00E+00	0.00E+00	2.77E-06	0.00E+00	0.00E+00	0.00E+00	0.00E+00	0.00E+00	0.00E+00	0.00E+00	0.00E+00	0.00E+00	0.00E+00	0.00E+00	0.00E+00	1.83E-05	0.00E+00	0.00E+00	0.00E+00
[6.64 .. 6.66]	0.00E+00	0.00E+00	0.00E+00	0.00E+00	0.00E+00	0.00E+00	0.00E+00	0.00E+00	0.00E+00	0.00E+00	0.00E+00	0.00E+00	0.00E+00	0.00E+00	0.00E+00	0.00E+00	2.95E-05	0.00E+00	0.00E+00	0.00E+00	0.00E+00	0.00E+00	0.00E+00	0.00E+00	0.00E+00	0.00E+00	8.82E-06	0.00E+00	0.00E+00	0.00E+00	0.00E+00	0.00E+00	0.00E+00	0.00E+00	0.00E+00	0.00E+00	0.00E+00	0.00E+00	0.00E+00	2.09E-05	0.00E+00	0.00E+00	0.00E+00
[6.66 .. 6.68]	0.00E+00	0.00E+00	0.00E+00	0.00E+00	0.00E+00	0.00E+00	0.00E+00	0.00E+00	0.00E+00	0.00E+00	0.00E+00	0.00E+00	0.00E+00	0.00E+00	0.00E+00	0.00E+00	0.00E+00	0.00E+00	0.00E+00	0.00E+00	0.00E+00	2.47E-06	0.00E+00	0.00E+00	0.00E+00	0.00E+00	0.00E+00	0.00E+00	0.00E+00	0.00E+00	0.00E+00	0.00E+00	0.00E+00	0.00E+00	0.00E+00	0.00E+00	0.00E+00	0.00E+00	0.00E+00	7.00E-06	0.00E+00	0.00E+00	0.00E+00
[6.68 .. 6.70]	0.00E+00	0.00E+00	0.00E+00	0.00E+00	0.00E+00	0.00E+00	0.00E+00	0.00E+00	0.00E+00	0.00E+00	0.00E+00	0.00E+00	0.00E+00	0.00E+00	0.00E+00	0.00E+00	0.00E+00	2.08E-05	0.00E+00	7.09E-05	0.00E+00	0.00E+00	0.00E+00	0.00E+00	1.50E-06	0.00E+00	2.38E-05	0.00E+00	0.00E+00	0.00E+00	0.00E+00	0.00E+00	0.00E+00	0.00E+00	0.00E+00	0.00E+00	0.00E+00	0.00E+00	0.00E+00	2.99E-05	0.00E+00	0.00E+00	0.00E+00
[6.70 .. 6.72]	0.00E+00	0.00E+00	0.00E+00	0.00E+00	0.00E+00	3.90E-05	1.76E-05	0.00E+00	6.14E-05	6.11E-05	7.04E-05	2.63E-05	1.70E-05	2.15E-06	0.00E+00	0.00E+00	1.03E-04	1.50E-04	8.61E-05	1.47E-04	1.72E-05	4.90E-05	3.18E-05	4.19E-05	7.99E-05	8.74E-05	1.08E-04	3.44E-05	0.00E+00	0.00E+00	0.00E+00	0.00E+00	1.41E-06	0.00E+00	0.00E+00	6.22E-05	3.43E-05	5.92E-05	2.37E-05	4.05E-05	0.00E+00	1.06E-06	0.00E+00
[6.72 .. 6.74]	0.00E+00	0.00E+00	0.00E+00	0.00E+00	8.95E-07	0.00E+00	0.00E+00	0.00E+00	5.58E-05	7.46E-05	7.40E-05	2.38E-05	0.00E+00	1.26E-05	0.00E+00	0.00E+00	9.23E-05	2.90E-05	5.03E-05	1.23E-05	1.61E-05	4.72E-05	3.48E-05	7.88E-05	4.65E-05	3.70E-05	1.00E-04	5.36E-05	1.03E-05	8.56E-06	0.00E+00	0.00E+00	0.00E+00	0.00E+00	0.00E+00	5.84E-05	5.07E-05	5.82E-05	4.30E-05	4.40E-05	0.00E+00	2.75E-05	0.00E+00
[6.74 .. 6.76]	0.00E+00	0.00E+00	0.00E+00	0.00E+00	0.00E+00	0.00E+00	0.00E+00	0.00E+00	9.21E-07	0.00E+00	0.00E+00	0.00E+00	0.00E+00	0.00E+00	0.00E+00	0.00E+00	1.88E-05	0.00E+00	0.00E+00	8.49E-06	0.00E+00	0.00E+00	1.76E-05	0.00E+00	3.49E-05	0.00E+00	4.66E-05	0.00E+00	0.00E+00	0.00E+00	0.00E+00	0.00E+00	0.00E+00	0.00E+00	0.00E+00	0.00E+00	0.00E+00	0.00E+00	0.00E+00	2.38E-05	0.00E+00	0.00E+00	0.00E+00
[6.76 .. 6.78]	0.00E+00	0.00E+00	0.00E+00	0.00E+00	0.00E+00	8.31E-06	0.00E+00	0.00E+00	1.42E-05	4.86E-06	1.13E-05	0.00E+00	0.00E+00	2.27E-05	3.55E-06	0.00E+00	3.44E-05	0.00E+00	0.00E+00	2.62E-05	0.00E+00	3.26E-05	3.35E-06	0.00E+00	2.83E-05	3.19E-05	6.59E-05	1.59E-07	0.00E+00	0.00E+00	0.00E+00	0.00E+00	0.00E+00	0.00E+00	0.00E+00	1.63E-05	0.00E+00	0.00E+00	0.00E+00	3.64E-05	0.00E+00	3.07E-06	0.00E+00
[6.78 .. 6.80]	0.00E+00	0.00E+00	0.00E+00	0.00E+00	0.00E+00	3.25E-05	0.00E+00	0.00E+00	1.03E-06	1.01E-05	7.10E-06	0.00E+00	0.00E+00	0.00E+00	0.00E+00	0.00E+00	1.12E-05	4.05E-06	0.00E+00	1.74E-05	0.00E+00	0.00E+00	0.00E+00	0.00E+00	3.04E-05	7.60E-06	1.09E-04	2.63E-05	0.00E+00	0.00E+00	0.00E+00	0.00E+00	0.00E+00	0.00E+00	0.00E+00	0.00E+00	0.00E+00	7.40E-08	0.00E+00	3.84E-05	0.00E+00	0.00E+00	0.00E+00
[6.80 .. 6.82]	0.00E+00	2.68E-05	0.00E+00	0.00E+00	1.49E-05	9.28E-05	3.04E-06	0.00E+00	5.55E-06	5.45E-06	1.14E-05	0.00E+00	0.00E+00	4.07E-06	0.00E+00	0.00E+00	4.18E-05	3.95E-06	4.08E-06	3.37E-05	0.00E+00	0.00E+00	1.67E-05	0.00E+00	4.05E-05	5.17E-05	1.01E-04	2.67E-05	0.00E+00	0.00E+00	0.00E+00	0.00E+00	0.00E+00	5.40E-06	0.00E+00	1.57E-05	0.00E+00	9.77E-06	0.00E+00	6.83E-05	0.00E+00	2.48E-06	0.00E+00
[6.82 .. 6.84]	0.00E+00	3.79E-05	0.00E+00	2.12E-05	4.66E-05	8.85E-05	1.62E-05	0.00E+00	2.26E-05	1.50E-05	2.07E-05	1.63E-05	8.21E-06	2.30E-05	0.00E+00	1.34E-05	7.58E-05	5.32E-05	6.94E-06	4.65E-05	1.83E-05	3.99E-05	2.60E-05	3.49E-05	1.80E-05	3.40E-05	6.20E-05	6.62E-05	5.30E-05	3.49E-05	7.77E-06	0.00E+00	0.00E+00	8.28E-06	1.61E-05	2.76E-05	2.00E-05	3.06E-05	2.81E-05	3.38E-05	0.00E+00	1.80E-05	0.00E+00
[6.84 .. 6.86]	0.00E+00	7.54E-06	3.95E-06	1.59E-05	5.17E-05	7.85E-05	3.49E-05	2.86E-05	3.92E-05	3.13E-05	4.89E-05	2.43E-05	0.00E+00	2.06E-05	4.21E-06	5.80E-06	5.35E-05	2.87E-05	1.79E-05	7.26E-05	3.97E-05	4.22E-05	3.13E-05	8.14E-05	5.68E-05	6.49E-05	8.69E-05	4.79E-05	9.45E-05	3.16E-05	2.97E-05	9.11E-06	1.16E-05	5.66E-06	3.64E-06	3.26E-05	4.70E-05	5.00E-05	4.88E-05	4.93E-05	0.00E+00	1.16E-05	0.00E+00
[6.86 .. 6.88]	0.00E+00	0.00E+00	2.92E-06	0.00E+00	1.60E-06	3.90E-05	0.00E+00	0.00E+00	2.17E-05	5.22E-07	1.41E-05	1.33E-05	5.03E-06	7.44E-06	0.00E+00	0.00E+00	7.63E-05	3.09E-05	1.18E-05	4.07E-05	0.00E+00	1.38E-05	5.69E-05	2.48E-05	6.63E-05	1.54E-06	7.55E-05	3.34E-05	0.00E+00	0.00E+00	0.00E+00	0.00E+00	0.00E+00	0.00E+00	0.00E+00	8.39E-06	0.00E+00	0.00E+00	0.00E+00	3.71E-05	0.00E+00	1.04E-05	0.00E+00
[6.88 .. 6.90]	1.90E-04	2.26E-04	2.36E-04	2.03E-04	2.80E-04	3.37E-04	2.28E-04	2.50E-04	7.25E-04	7.36E-04	7.72E-04	8.13E-04	2.51E-04	2.74E-04	2.61E-04	2.24E-04	9.11E-04	8.85E-04	8.00E-04	9.12E-04	6.88E-04	7.15E-04	6.38E-04	7.28E-04	7.28E-04	6.06E-04	7.31E-04	3.68E-04	4.14E-04	3.48E-04	3.14E-04	3.74E-04	3.99E-04	4.70E-04	4.10E-04	9.20E-04	8.66E-04	8.45E-04	9.03E-04	2.54E-04	1.41E-04	1.99E-04	8.74E-05
[6.90 .. 6.92]	2.88E-04	3.38E-04	3.29E-04	2.74E-04	2.87E-04	3.92E-04	5.27E-04	3.40E-04	1.05E-03	1.07E-03	1.15E-03	1.13E-03	3.46E-04	3.20E-04	3.35E-04	3.02E-04	1.01E-03	1.01E-03	1.02E-03	1.13E-03	1.13E-03	1.01E-03	9.48E-04	1.09E-03	1.07E-03	1.02E-03	1.03E-03	4.07E-04	4.65E-04	4.49E-04	3.90E-04	4.89E-04	5.66E-04	5.70E-04	5.13E-04	1.33E-03	1.39E-03	1.38E-03	1.32E-03	2.86E-04	2.10E-04	2.94E-04	2.98E-04
[6.92 .. 6.94]	0.00E+00	0.00E+00	0.00E+00	0.00E+00	0.00E+00	0.00E+00	1.76E-05	0.00E+00	3.31E-05	4.10E-06	2.05E-05	0.00E+00	1.05E-05	5.83E-06	0.00E+00	0.00E+00	3.19E-05	0.00E+00	3.60E-05	3.62E-05	4.96E-06	1.53E-05	7.37E-05	2.80E-05	9.52E-05	3.94E-05	8.45E-05	1.40E-05	0.00E+00	0.00E+00	0.00E+00	0.00E+00	0.00E+00	0.00E+00	0.00E+00	2.52E-05	7.88E-05	3.81E-05	8.51E-06	4.85E-05	0.00E+00	1.79E-05	0.00E+00
[6.94 .. 6.96]	0.00E+00	0.00E+00	0.00E+00	0.00E+00	0.00E+00	5.81E-05	0.00E+00	0.00E+00	5.37E-05	4.90E-05	3.80E-05	2.33E-05	4.26E-05	7.14E-05	3.11E-05	2.73E-05	1.90E-05	8.50E-06	5.51E-05	3.33E-05	1.60E-05	1.86E-05	7.20E-05	3.88E-05	5.39E-05	2.21E-07	8.68E-05	1.88E-05	0.00E+00	0.00E+00	0.00E+00	0.00E+00	9.60E-06	1.57E-05	7.04E-05	2.92E-05	4.12E-05	3.75E-05	1.27E-05	5.57E-05	5.82E-06	1.88E-05	3.43E-05
[6.96 .. 6.98]	0.00E+00	0.00E+00	0.00E+00	0.00E+00	0.00E+00	1.22E-05	8.28E-06	0.00E+00	1.84E-05	7.79E-06	1.23E-05	0.00E+00	8.33E-06	1.15E-05	6.83E-06	0.00E+00	1.95E-05	1.06E-05	0.00E+00	2.16E-05	0.00E+00	5.01E-05	9.63E-05	1.76E-05	6.53E-05	2.82E-05	1.10E-04	2.91E-05	0.00E+00	0.00E+00	0.00E+00	0.00E+00	4.76E-05	0.00E+00	0.00E+00	3.59E-05	1.01E-04	2.91E-05	0.00E+00	6.03E-05	0.00E+00	1.25E-05	0.00E+00
[6.98 .. 7.00]	0.00E+00	0.00E+00	0.00E+00	0.00E+00	0.00E+00	3.24E-05	1.84E-05	0.00E+00	2.51E-05	4.35E-07	3.13E-05	0.00E+00	0.00E+00	3.12E-06	1.05E-05	0.00E+00	5.13E-05	3.92E-05	1.28E-05	4.46E-05	1.35E-05	3.96E-05	4.99E-05	3.48E-06	1.07E-04	3.07E-05	9.10E-05	2.97E-05	8.52E-06	0.00E+00	1.77E-05	0.00E+00	0.00E+00	0.00E+00	0.00E+00	1.89E-05	1.26E-04	2.30E-05	1.12E-05	4.00E-05	0.00E+00	2.56E-06	0.00E+00
[7.00 .. 7.02]	0.00E+00	0.00E+00	0.00E+00	0.00E+00	5.83E-06	5.38E-05	0.00E+00	0.00E+00	2.63E-05	1.72E-05	3.39E-05	3.55E-06	2.36E-05	3.22E-05	1.01E-05	1.94E-06	6.62E-05	4.97E-05	6.02E-05	6.67E-05	0.00E+00	7.11E-05	3.58E-05	1.11E-06	7.11E-05	3.96E-05	1.37E-04	4.67E-05	0.00E+00	1.24E-05	1.51E-05	0.00E+00	1.41E-05	1.54E-05	3.49E-05	1.59E-05	3.36E-05	2.31E-05	5.48E-06	4.82E-05	1.20E-05	2.61E-05	0.00E+00
[7.02 .. 7.04]	0.00E+00	0.00E+00	0.00E+00	6.02E-06	3.64E-06	0.00E+00	5.96E-06	4.35E-05	4.86E-05	2.18E-05	5.38E-05	3.81E-05	1.65E-05	4.68E-05	2.63E-05	2.11E-05	6.46E-05	6.40E-05	3.39E-05	7.09E-05	0.00E+00	4.14E-05	7.91E-05	2.34E-05	1.07E-04	9.50E-05	1.55E-04	6.70E-05	0.00E+00	2.48E-05	5.57E-08	0.00E+00	7.78E-06	4.92E-05	0.00E+00	2.74E-05	3.49E-05	4.51E-05	6.95E-06	7.74E-05	0.00E+00	1.03E-05	0.00E+00
[7.04 .. 7.06]	0.00E+00	1.32E-05	0.00E+00	1.97E-05	1.66E-05	8.26E-05	2.41E-05	8.38E-06	5.23E-05	2.43E-05	5.17E-05	4.60E-05	3.72E-05	2.77E-05	3.63E-05	1.65E-05	6.55E-05	9.57E-05	7.85E-05	1.01E-04	1.43E-05	5.42E-05	3.60E-05	2.92E-05	1.27E-04	7.23E-05	1.62E-04	8.94E-05	6.00E-05	3.22E-05	1.16E-05	1.24E-05	2.15E-05	4.07E-05	4.04E-06	3.33E-05	2.69E-06	3.79E-05	3.11E-05	5.94E-05	3.01E-05	2.85E-05	3.52E-05
[7.06 .. 7.08]	0.00E+00	5.92E-06	0.00E+00	1.74E-05	5.51E-05	2.06E-04	4.13E-05	1.85E-04	4.17E-05	4.51E-05	6.64E-05	2.72E-05	3.54E-05	2.14E-05	2.23E-05	9.08E-06	1.57E-04	2.93E-04	1.51E-05	3.66E-04	2.33E-05	8.38E-05	3.58E-05	6.80E-05	1.56E-04	8.01E-05	1.79E-04	1.12E-04	2.83E-05	3.34E-05	1.85E-05	0.00E+00	6.56E-06	4.74E-05	5.37E-05	5.30E-05	5.31E-05	5.10E-05	3.49E-05	7.78E-05	3.05E-05	3.32E-05	0.00E+00
[7.08 .. 7.10]	1.24E-04	2.27E-04	3.52E-04	1.79E-04	2.31E-04	1.51E-04	2.96E-04	2.33E-04	3.64E-04	3.42E-04	3.63E-04	3.52E-04	2.90E-04	2.62E-04	2.45E-04	1.88E-04	4.24E-04	6.24E-05	4.38E-04	4.54E-05	5.01E-04	5.40E-04	5.02E-04	5.52E-04	4.22E-04	4.23E-04	4.21E-04	3.75E-04	3.28E-04	3.84E-04	3.28E-04	4.15E-04	5.62E-04	5.07E-04	4.58E-04	4.15E-04	4.15E-04	4.04E-04	3.89E-04	2.34E-04	1.53E-04	2.14E-04	1.79E-04
[7.10 .. 7.12]	3.91E-05	5.57E-05	3.26E-05	1.18E-04	6.49E-05	6.84E-05	4.75E-05	3.86E-05	5.24E-05	2.46E-05	4.96E-05	4.26E-05	4.86E-05	6.39E-05	4.18E-05	2.43E-05	6.25E-05	6.83E-05	6.44E-05	6.72E-05	1.33E-05	9.73E-05	7.27E-05	8.64E-05	1.09E-04	6.48E-05	1.44E-04	1.25E-04	1.75E-04	6.02E-05	3.68E-05	3.65E-05	3.17E-05	2.53E-05	4.76E-05	6.59E-05	4.35E-05	2.43E-05	5.14E-05	1.26E-04	3.25E-05	7.18E-05	7.65E-05
[7.12 .. 7.14]	0.00E+00	5.85E-05	4.98E-05	8.12E-05	6.19E-05	6.53E-05	4.61E-05	1.95E-05	5.42E-05	4.36E-05	5.40E-05	5.96E-05	3.09E-05	5.91E-05	2.42E-05	2.40E-05	5.21E-05	4.45E-05	3.39E-05	3.89E-05	2.35E-05	1.03E-04	6.37E-05	1.26E-04	1.30E-04	1.07E-04	1.67E-04	1.61E-04	1.04E-04	7.32E-05	7.89E-05	7.87E-05	2.89E-05	7.37E-05	3.89E-05	5.31E-05	1.03E-04	8.94E-05	6.60E-05	8.98E-05	2.65E-05	4.77E-05	4.33E-05
[7.14 .. 7.16]	0.00E+00	5.74E-05	1.74E-05	5.14E-05	3.91E-05	2.96E-05	3.68E-05	2.35E-05	5.26E-05	1.66E-05	5.98E-05	4.77E-05	3.41E-05	6.50E-05	5.23E-05	8.59E-06	7.39E-05	4.68E-05	4.82E-05	3.73E-05	1.94E-05	1.25E-04	5.65E-05	5.37E-05	1.50E-04	1.15E-04	1.36E-04	1.34E-04	5.56E-05	4.32E-05	1.50E-05	1.37E-05	3.77E-05	3.22E-05	2.31E-05	3.95E-05	1.23E-04	4.08E-05	5.24E-05	9.24E-05	7.82E-06	4.29E-05	2.83E-05
[7.16 .. 7.18]	0.00E+00	3.38E-05	0.00E+00	4.51E-05	7.36E-05	8.31E-05	6.40E-05	5.44E-05	4.82E-05	3.68E-05	8.01E-05	6.71E-05	5.32E-05	9.13E-05	5.87E-05	3.06E-05	7.90E-05	6.00E-05	6.14E-05	7.58E-05	9.70E-05	1.19E-04	8.75E-05	1.06E-04	1.38E-04	1.07E-04	1.76E-04	1.63E-04	2.06E-04	7.31E-05	4.84E-05	6.95E-05	6.25E-05	6.77E-05	5.99E-05	6.25E-05	9.58E-05	2.92E-05	7.65E-05	8.87E-05	4.82E-05	5.36E-05	5.18E-05
[7.18 .. 7.20]	3.56E-04	4.34E-04	5.40E-04	4.11E-04	4.77E-04	5.01E-04	5.34E-04	5.08E-04	1.19E-03	1.22E-03	1.33E-03	1.39E-03	4.69E-04	4.58E-04	4.51E-04	3.97E-04	1.32E-03	1.29E-03	1.21E-03	1.35E-03	1.19E-03	1.22E-03	1.06E-03	1.23E-03	1.23E-03	1.16E-03	1.25E-03	6.43E-04	7.77E-04	6.43E-04	5.61E-04	6.99E-04	7.86E-04	7.59E-04	7.34E-04	1.55E-03	1.58E-03	1.49E-03	1.58E-03	4.24E-04	3.03E-04	3.70E-04	3.04E-04
[7.20 .. 7.22]	4.62E-04	4.95E-04	6.01E-04	4.72E-04	4.88E-04	4.92E-04	5.69E-04	5.09E-04	1.25E-03	1.24E-03	1.34E-03	1.35E-03	4.68E-04	4.54E-04	4.57E-04	4.11E-04	1.28E-03	1.25E-03	1.27E-03	1.30E-03	1.30E-03	1.25E-03	1.14E-03	1.21E-03	1.26E-03	1.21E-03	1.24E-03	6.78E-04	9.02E-04	6.52E-04	5.77E-04	6.67E-04	7.30E-04	7.54E-04	6.75E-04	1.57E-03	1.67E-03	1.60E-03	1.58E-03	4.31E-04	3.17E-04	4.07E-04	3.49E-04
[7.22 .. 7.24]	3.91E-05	9.83E-05	9.48E-05	8.54E-05	1.19E-04	1.44E-04	1.29E-04	1.58E-04	1.09E-04	6.68E-05	9.81E-05	7.83E-05	9.57E-05	9.17E-05	1.05E-04	5.35E-05	1.23E-04	1.61E-04	1.55E-04	1.53E-04	1.64E-04	2.17E-04	2.17E-04	2.08E-04	1.83E-04	1.65E-04	2.31E-04	1.81E-04	2.98E-04	1.59E-04	1.46E-04	7.73E-05	8.12E-05	8.47E-05	1.17E-04	1.29E-04	1.58E-04	1.44E-04	1.23E-04	1.36E-04	8.56E-05	8.18E-05	1.26E-04
[7.24 .. 7.26]	1.37E-04	1.43E-04	1.10E-04	1.22E-04	1.53E-04	1.32E-04	1.18E-04	1.49E-04	9.38E-05	6.61E-05	8.26E-05	9.58E-05	8.58E-05	8.86E-05	9.85E-05	7.00E-05	1.24E-04	1.47E-04	1.38E-04	1.10E-04	1.40E-04	2.53E-04	2.12E-04	1.55E-04	1.90E-04	1.24E-04	2.19E-04	2.52E-04	3.93E-04	1.66E-04	1.62E-04	1.42E-04	7.45E-05	1.13E-04	1.28E-04	1.11E-04	8.49E-05	1.24E-04	1.08E-04	1.37E-04	6.85E-05	6.82E-05	7.53E-05
[7.26 .. 7.28]	1.14E-04	1.88E-04	1.79E-04	1.56E-04	2.03E-04	2.12E-04	1.57E-04	1.66E-04	1.67E-04	1.51E-04	1.76E-04	1.98E-04	1.61E-04	1.55E-04	1.41E-04	1.35E-04	1.97E-04	1.76E-04	2.39E-04	1.69E-04	2.34E-04	4.17E-04	3.59E-04	2.68E-04	2.42E-04	2.01E-04	2.41E-04	2.93E-04	3.79E-04	2.09E-04	1.90E-04	2.20E-04	1.76E-04	1.48E-04	1.50E-04	1.78E-04	2.06E-04	1.73E-04	2.14E-04	2.12E-04	1.31E-04	1.64E-04	1.57E-04
[7.28 .. 7.30]	1.68E-04	1.83E-04	2.19E-04	1.60E-04	3.13E-04	3.31E-04	2.85E-04	3.40E-04	2.65E-04	2.55E-04	2.76E-04	3.08E-04	2.20E-04	2.15E-04	2.30E-04	1.85E-04	3.34E-04	4.10E-04	3.01E-04	3.57E-04	4.06E-04	5.22E-04	5.01E-04	4.65E-04	3.51E-04	3.54E-04	4.08E-04	3.79E-04	5.88E-04	3.07E-04	2.14E-04	2.69E-04	2.46E-04	2.31E-04	2.86E-04	3.21E-04	3.17E-04	2.92E-04	3.58E-04	2.71E-04	1.60E-04	1.64E-04	2.26E-04
[7.30 .. 7.32]	7.96E-04	5.87E-04	1.14E-03	8.98E-04	6.57E-04	5.58E-04	4.09E-04	7.48E-04	4.30E-04	3.82E-04	3.83E-04	4.95E-04	4.10E-04	4.00E-04	4.05E-04	4.32E-04	6.60E-04	6.72E-04	6.40E-04	5.32E-04	6.76E-04	9.14E-04	9.08E-04	7.10E-04	5.79E-04	5.78E-04	6.83E-04	7.06E-04	1.19E-03	1.24E-03	1.19E-03	4.99E-04	5.98E-04	5.86E-04	6.06E-04	5.19E-04	5.38E-04	4.43E-04	6.18E-04	5.21E-04	3.70E-04	3.47E-04	3.64E-04
[7.32 .. 7.34]	1.28E-03	9.87E-04	1.60E-03	1.19E-03	1.51E-03	1.46E-03	1.28E-03	1.65E-03	2.19E-03	2.12E-03	2.15E-03	2.37E-03	1.03E-03	9.79E-04	1.02E-03	1.01E-03	2.45E-03	2.32E-03	2.31E-03	2.17E-03	2.86E-03	2.96E-03	2.74E-03	2.42E-03	2.43E-03	2.37E-03	2.60E-03	1.15E-03	2.13E-03	1.71E-03	1.60E-03	1.67E-03	1.74E-03	1.69E-03	1.81E-03	2.55E-03	2.76E-03	2.45E-03	2.71E-03	1.03E-03	8.40E-04	8.58E-04	9.06E-04
[7.34 .. 7.36]	5.15E-04	4.35E-04	6.01E-04	3.70E-04	5.58E-04	6.06E-04	7.48E-04	6.41E-04	8.08E-04	8.06E-04	9.03E-04	8.29E-04	3.74E-04	3.42E-04	3.39E-04	3.36E-04	7.27E-04	8.88E-04	8.40E-04	9.00E-04	1.20E-03	1.08E-03	1.04E-03	1.10E-03	9.36E-04	1.05E-03	9.53E-04	5.85E-04	1.12E-03	6.72E-04	6.20E-04	7.24E-04	6.47E-04	5.85E-04	6.44E-04	1.04E-03	1.20E-03	1.08E-03	1.07E-03	3.54E-04	2.81E-04	3.63E-04	4.18E-04
[7.36 .. 7.38]	5.23E-04	4.55E-04	1.17E-03	6.29E-04	4.42E-04	4.65E-04	4.29E-04	4.45E-04	4.62E-04	4.45E-04	4.66E-04	4.63E-04	3.09E-04	3.24E-04	3.10E-04	3.03E-04	6.83E-04	6.89E-04	6.01E-04	6.37E-04	5.54E-04	6.06E-04	5.73E-04	5.59E-04	6.49E-04	5.71E-04	6.69E-04	7.00E-04	1.36E-03	8.63E-04	8.99E-04	4.38E-04	4.63E-04	4.25E-04	4.07E-04	5.41E-04	5.75E-04	5.46E-04	5.70E-04	3.30E-04	2.31E-04	2.76E-04	2.25E-04
[7.38 .. 7.40]	4.95E-04	4.38E-04	7.79E-04	5.29E-04	5.08E-04	5.80E-04	5.23E-04	6.45E-04	8.62E-04	9.06E-04	9.38E-04	9.19E-04	4.10E-04	4.08E-04	4.04E-04	3.17E-04	1.00E-03	1.18E-03	1.03E-03	1.14E-03	1.13E-03	1.18E-03	1.12E-03	1.14E-03	1.02E-03	9.94E-04	9.60E-04	5.18E-04	1.19E-03	7.59E-04	7.49E-04	7.48E-04	6.12E-04	5.86E-04	5.36E-04	1.11E-03	1.18E-03	1.09E-03	1.13E-03	3.90E-04	2.92E-04	3.24E-04	3.17E-04
[7.40 .. 7.42]	4.31E-04	4.99E-04	9.07E-04	5.00E-04	5.83E-04	5.46E-04	3.85E-04	4.68E-04	5.21E-04	5.69E-04	5.13E-04	5.47E-04	3.53E-04	3.58E-04	3.23E-04	2.60E-04	9.65E-04	8.29E-04	7.27E-04	6.79E-04	6.32E-04	6.22E-04	5.71E-04	6.70E-04	7.32E-04	6.31E-04	7.36E-04	6.23E-04	1.07E-03	6.88E-04	6.30E-04	4.85E-03	4.97E-04	4.90E-04	5.01E-04	6.01E-04	6.09E-04	5.89E-04	6.18E-04	3.93E-04	2.32E-04	2.92E-04	2.07E-04
[7.42 .. 7.44]	6.80E-04	6.30E-04	8.22E-04	6.05E-04	7.23E-04	8.07E-04	9.29E-04	8.53E-04	1.60E-03	1.65E-03	1.75E-03	1.72E-03	6.15E-04	5.23E-04	5.24E-04	4.93E-04	1.71E-03	1.82E-03	1.70E-03	1.84E-03	1.83E-03	1.64E-03	1.51E-03	1.73E-03	1.92E-03	1.85E-03	1.76E-03	7.59E-04	1.24E-03	9.51E-04	9.30E-04	1.47E-03	9.58E-04	8.90E-04	8.95E-04	2.02E-03	2.23E-03	2.07E-03	2.06E-03	5.08E-04	3.72E-04	5.40E-04	4.05E-04
[7.44 .. 7.46]	2.30E-04	2.31E-04	2.87E-04	2.34E-04	3.03E-04	3.45E-04	3.57E-04	2.87E-04	4.73E-04	4.57E-04	4.69E-04	4.31E-04	2.75E-04	2.19E-04	1.84E-04	1.93E-04	5.51E-04	6.24E-04	5.88E-04	5.80E-04	5.81E-04	5.55E-04	5.37E-04	5.59E-04	5.96E-04	6.04E-04	6.09E-04	2.51E-04	4.75E-04	3.00E-04	3.58E-04	3.55E-04	3.28E-04	3.31E-04	3.24E-04	5.80E-04	7.39E-04	6.36E-04	5.58E-04	1.98E-04	1.36E-04	1.90E-04	1.58E-04
[7.46 .. 7.48]	1.86E-04	2.14E-04	4.20E-04	2.02E-04	3.04E-04	3.09E-04	1.93E-04	2.62E-04	1.38E-04	1.13E-04	8.89E-05	9.64E-05	1.34E-04	1.21E-04	1.07E-04	1.17E-04	3.19E-04	2.81E-04	2.96E-04	1.93E-04	3.02E-04	3.65E-04	4.04E-04	3.11E-04	1.56E-04	1.67E-04	2.03E-04	1.37E-04	6.90E-04	1.77E-04	2.73E-04	3.16E-03	1.99E-04	2.10E-04	2.45E-04	1.79E-04	2.19E-04	1.61E-04	1.56E-04	2.12E-04	1.01E-04	1.07E-04	1.01E-04
[7.48 .. 7.50]	4.43E-04	3.84E-04	8.56E-04	4.17E-04	6.93E-04	6.09E-04	4.37E-04	6.56E-04	3.12E-04	2.69E-04	2.31E-04	2.81E-04	3.31E-04	2.83E-04	2.88E-04	3.21E-04	6.56E-04	5.53E-04	6.68E-04	3.39E-04	7.47E-04	8.32E-04	9.20E-04	6.22E-04	4.08E-04	4.00E-04	5.71E-04	3.69E-04	1.93E-03	4.32E-04	6.20E-04	1.86E-03	6.63E-04	6.77E-04	7.62E-04	3.48E-04	4.93E-04	3.65E-04	4.90E-04	3.93E-04	2.70E-04	2.81E-04	2.64E-04
[7.50 .. 7.52]	4.10E-04	2.63E-04	6.53E-04	3.53E-04	5.81E-04	5.35E-04	6.02E-04	6.36E-04	2.95E-04	2.42E-04	2.12E-04	2.50E-04	2.98E-04	2.48E-04	2.51E-04	2.83E-04	4.27E-04	4.65E-04	4.43E-04	3.62E-04	8.97E-04	9.76E-04	1.06E-03	6.89E-04	4.29E-04	5.17E-04	6.11E-04	2.15E-04	9.01E-04	3.23E-04	4.22E-04	6.11E-04	6.53E-04	6.81E-04	7.64E-04	3.01E-04	5.22E-04	3.46E-04	4.44E-04	3.15E-04	2.15E-04	2.44E-04	3.39E-04
[7.52 .. 7.54]	1.62E-04	1.38E-04	3.01E-04	1.90E-04	1.04E-04	1.23E-04	1.09E-04	1.35E-04	1.13E-04	9.90E-05	8.77E-05	8.62E-05	1.19E-04	8.71E-05	7.50E-05	7.36E-05	2.37E-04	1.57E-04	1.90E-04	1.80E-04	2.15E-04	2.02E-04	2.46E-04	1.88E-04	9.22E-05	5.54E-05	1.19E-04	1.15E-04	4.62E-04	2.20E-04	2.67E-04	1.67E-04	1.83E-04	1.97E-04	2.04E-04	1.69E-04	2.45E-04	1.74E-04	1.67E-04	1.22E-04	5.37E-05	6.48E-05	8.59E-05
[7.54 .. 7.56]	1.76E-04	1.50E-04	2.19E-04	1.88E-04	1.65E-04	1.82E-04	1.58E-04	1.52E-04	1.95E-04	1.91E-04	1.88E-04	1.75E-04	3.62E-04	1.20E-04	1.23E-04	6.15E-05	3.18E-04	2.01E-04	3.11E-04	1.34E-04	2.40E-04	2.44E-04	2.75E-04	1.68E-04	1.45E-04	1.93E-04	1.91E-04	1.62E-04	3.49E-04	2.30E-04	2.88E-04	1.99E-04	1.58E-04	1.81E-04	1.13E-04	2.16E-04	2.77E-04	2.51E-04	2.45E-04	1.38E-04	6.45E-05	1.21E-04	9.69E-05
[7.56 .. 7.58]	1.28E-04	8.91E-05	1.52E-04	1.34E-04	5.05E-05	9.42E-05	9.22E-05	7.05E-05	6.47E-05	6.04E-05	3.52E-05	3.09E-05	1.29E-04	7.38E-05	4.21E-05	3.86E-05	1.51E-04	1.89E-04	1.59E-04	1.06E-04	1.39E-04	1.11E-04	1.58E-04	1.21E-04	1.90E-05	4.46E-05	8.11E-05	5.62E-05	3.39E-04	1.36E-04	1.62E-04	4.41E-06	4.65E-05	8.90E-05	8.41E-05	6.14E-05	1.28E-04	7.40E-05	5.77E-05	9.15E-05	4.26E-05	5.15E-05	7.90E-05
[7.58 .. 7.60]	3.04E-05	4.29E-05	1.32E-04	8.48E-05	0.00E+00	0.00E+00	2.62E-05	3.06E-05	3.26E-05	3.03E-05	2.92E-05	2.18E-05	6.63E-05	3.76E-05	3.72E-05	5.49E-06	1.10E-04	8.59E-05	1.21E-04	4.56E-05	4.27E-05	4.18E-05	1.13E-04	4.41E-05	5.06E-05	7.52E-06	2.99E-05	2.56E-05	1.01E-04	5.51E-05	1.04E-04	0.00E+00	5.91E-06	3.38E-06	5.19E-06	4.56E-05	5.81E-05	5.63E-05	4.38E-05	8.49E-05	9.54E-06	3.19E-05	4.31E-06
[7.60 .. 7.62]	1.43E-04	1.23E-04	3.35E-04	1.76E-04	8.92E-05	9.50E-05	8.41E-05	1.27E-04	3.92E-05	3.82E-05	1.42E-05	1.26E-05	7.80E-05	4.33E-05	3.70E-05	2.44E-05	1.82E-04	1.44E-04	1.68E-04	1.42E-04	1.44E-04	1.46E-04	2.16E-04	1.79E-04	3.09E-05	0.00E+00	3.65E-05	9.28E-05	2.05E-04	1.08E-04	2.55E-04	1.00E-04	8.62E-05	9.78E-05	1.36E-04	7.25E-05	1.58E-04	9.84E-05	1.22E-04	8.45E-05	1.82E-05	4.87E-05	4.11E-05
[7.62 .. 7.64]	1.82E-04	1.26E-04	3.40E-04	1.56E-04	9.49E-05	5.72E-05	9.60E-05	1.02E-04	3.92E-05	2.99E-05	1.64E-05	0.00E+00	3.75E-05	5.85E-05	4.55E-05	2.62E-05	1.39E-04	1.52E-04	1.70E-04	1.49E-04	1.31E-04	1.43E-04	2.06E-04	1.34E-04	1.02E-05	0.00E+00	2.97E-05	7.22E-05	2.45E-04	1.10E-04	2.25E-04	5.83E-05	8.75E-05	1.13E-04	1.55E-04	8.21E-05	1.24E-04	8.69E-05	1.03E-04	1.03E-04	4.73E-05	4.63E-05	3.22E-05
[7.64 .. 7.66]	4.19E-05	2.79E-05	1.39E-04	1.00E-04	3.47E-05	6.63E-05	3.60E-05	7.01E-05	3.59E-05	3.09E-05	1.95E-05	9.22E-06	3.61E-05	4.94E-05	4.18E-05	2.99E-05	9.95E-05	1.54E-04	7.14E-05	1.54E-04	9.24E-06	3.23E-05	6.25E-05	8.52E-05	3.12E-05	1.26E-05	2.04E-05	3.28E-05	1.04E-04	9.95E-05	1.31E-04	7.40E-06	3.81E-05	5.19E-05	3.73E-05	4.00E-05	3.93E-05	4.62E-05	2.96E-05	7.95E-05	1.72E-05	5.18E-05	2.75E-05
[7.66 .. 7.68]	9.98E-05	1.13E-04	1.96E-04	1.11E-04	5.27E-05	8.00E-05	1.01E-04	9.01E-05	8.44E-05	9.30E-05	8.72E-05	7.05E-05	9.42E-05	1.14E-04	1.00E-04	8.26E-05	1.37E-04	1.48E-04	1.22E-04	1.70E-04	8.13E-05	1.30E-04	1.10E-04	1.62E-04	6.13E-05	4.55E-05	8.82E-05	5.48E-05	1.78E-04	1.19E-04	1.68E-04	9.42E-05	9.09E-05	7.47E-05	6.95E-05	8.86E-05	1.29E-04	9.96E-05	8.58E-05	1.08E-04	9.63E-05	1.09E-04	5.00E-05
[7.68 .. 7.70]	1.44E-04	1.64E-04	1.52E-04	1.06E-04	1.25E-04	1.45E-04	3.69E-04	2.60E-04	1.23E-04	1.04E-04	1.21E-04	7.89E-05	1.14E-04	1.13E-04	1.58E-04	9.20E-05	1.53E-04	1.60E-04	2.02E-04	1.45E-04	2.57E-04	1.86E-04	1.56E-04	1.36E-04	6.02E-05	9.79E-05	1.23E-04	9.26E-05	2.13E-04	1.52E-04	1.74E-04	8.89E-05	1.60E-04	1.11E-04	1.17E-04	1.18E-04	1.40E-04	1.46E-04	1.21E-04	1.48E-04	7.93E-05	9.75E-05	1.06E-04
[7.70 .. 7.72]	1.10E-04	1.12E-04	3.33E-04	1.64E-04	9.64E-05	7.91E-05	1.18E-04	8.61E-05	4.63E-05	3.03E-05	4.37E-05	2.76E-05	6.93E-05	8.00E-05	8.95E-05	7.11E-05	1.23E-04	1.33E-04	1.51E-04	9.72E-05	1.01E-04	7.93E-05	1.06E-04	4.36E-05	1.29E-05	3.76E-06	1.13E-05	1.24E-04	1.42E-04	1.05E-04	1.99E-04	4.49E-05	5.57E-05	9.62E-05	1.14E-04	4.43E-05	6.40E-05	6.32E-05	4.51E-05	9.95E-05	5.35E-05	8.30E-05	6.23E-05
[7.72 .. 7.74]	2.09E-04	1.43E-04	4.76E-04	1.94E-04	1.15E-04	1.02E-04	1.59E-04	1.15E-04	1.42E-04	1.38E-04	1.48E-04	1.45E-04	1.13E-04	1.21E-04	1.20E-04	8.87E-05	2.29E-04	1.97E-04	2.33E-04	1.09E-04	1.84E-04	2.01E-04	1.43E-04	1.44E-04	9.26E-05	8.61E-05	1.21E-04	1.31E-04	2.60E-04	1.60E-04	2.43E-04	1.07E-04	8.68E-05	1.52E-04	1.73E-04	1.54E-04	1.68E-04	1.50E-04	1.68E-04	1.32E-04	8.77E-05	1.09E-04	9.80E-05
[7.74 .. 7.76]	8.18E-05	7.95E-05	2.03E-04	1.40E-04	7.08E-05	5.76E-05	9.11E-05	7.41E-05	1.40E-04	1.09E-04	1.20E-04	1.21E-04	6.88E-05	9.17E-05	6.86E-05	6.32E-05	1.45E-04	2.11E-04	1.86E-04	2.52E-04	1.16E-04	1.30E-04	1.52E-04	1.43E-04	8.89E-05	9.86E-05	1.17E-04	7.29E-05	1.69E-04	1.36E-04	1.50E-04	6.85E-05	6.77E-05	1.10E-04	8.57E-05	1.43E-04	1.68E-04	1.56E-04	1.14E-04	1.17E-04	5.86E-05	8.83E-05	5.41E-05
[7.76 .. 7.78]	4.40E-04	3.39E-04	6.43E-04	5.43E-04	1.29E-04	1.51E-04	1.15E-04	2.42E-04	1.20E-04	9.17E-05	9.26E-05	1.20E-04	1.55E-04	1.64E-04	1.55E-04	1.41E-04	2.17E-04	2.60E-04	2.68E-04	2.54E-04	1.76E-04	1.77E-04	1.99E-04	1.46E-04	1.48E-04	1.39E-04	1.77E-04	2.19E-04	3.45E-04	6.88E-04	7.34E-04	8.95E-05	1.29E-04	1.22E-04	1.48E-04	1.56E-04	1.86E-04	1.33E-04	1.49E-04	2.19E-04	1.45E-04	1.41E-04	1.36E-04
[7.78 .. 7.80]	4.78E-04	3.45E-04	6.12E-04	5.71E-04	1.49E-04	1.64E-04	2.02E-04	2.45E-04	1.29E-04	1.08E-04	7.84E-05	1.23E-04	1.63E-04	1.56E-04	1.57E-04	1.58E-04	1.70E-04	4.58E-04	2.75E-04	5.07E-04	2.03E-04	2.08E-04	2.24E-04	1.91E-04	1.24E-04	1.52E-04	1.80E-04	1.92E-04	3.47E-04	6.67E-04	7.15E-04	1.08E-04	1.48E-04	1.67E-04	1.70E-04	1.73E-04	1.96E-04	1.22E-04	1.94E-04	2.04E-04	1.58E-04	1.49E-04	2.08E-04
[7.80 .. 7.82]	9.06E-05	8.60E-05	1.48E-04	1.48E-04	4.88E-05	3.21E-05	7.06E-05	1.10E-04	1.69E-05	2.34E-05	5.96E-06	1.32E-05	3.45E-05	8.36E-05	7.34E-05	5.46E-05	9.72E-05	2.86E-04	7.39E-05	1.61E-04	3.75E-05	7.22E-05	9.19E-05	5.23E-05	0.00E+00	8.69E-06	2.92E-05	8.02E-05	1.34E-04	1.11E-04	1.49E-04	4.06E-05	3.67E-05	4.15E-05	1.93E-05	4.36E-05	3.38E-05	4.64E-05	4.95E-05	1.02E-04	6.31E-05	4.81E-05	5.00E-05
[7.82 .. 7.84]	1.55E-04	1.32E-04	3.74E-04	1.28E-04	2.13E-04	3.14E-04	1.03E-04	3.73E-04	2.69E-05	4.27E-05	6.61E-05	3.21E-05	6.04E-05	1.09E-04	9.26E-05	5.70E-05	2.79E-04	1.51E-04	2.11E-04	1.37E-04	7.45E-05	1.23E-04	1.38E-04	1.06E-04	8.79E-05	2.19E-05	2.07E-05	1.54E-04	1.69E-04	1.42E-04	3.17E-04	1.26E-04	1.23E-04	1.80E-04	2.00E-04	3.85E-04	1.11E-04	5.53E-05	6.58E-05	1.22E-04	1.83E-04	1.09E-04	6.38E-05
[7.84 .. 7.86]	1.11E-04	3.97E-04	6.89E-04	1.32E-04	2.33E-04	1.01E-04	3.80E-04	1.07E-04	3.22E-04	4.35E-04	3.31E-04	3.36E-04	3.45E-04	3.52E-04	3.28E-04	2.42E-04	5.59E-04	1.27E-04	5.88E-04	9.02E-05	6.23E-04	5.87E-04	5.52E-04	6.72E-04	2.49E-04	3.14E-04	2.94E-04	1.32E-04	2.40E-04	4.20E-04	6.02E-04	5.31E-04	6.57E-04	6.26E-04	6.14E-04	2.11E-04	4.89E-04	4.09E-04	4.11E-04	3.14E-04	1.09E-04	2.68E-04	2.41E-04
[7.86 .. 7.88]	6.05E-04	3.47E-04	4.70E-04	5.35E-04	2.07E-04	2.06E-04	1.83E-04	2.56E-04	1.66E-04	2.01E-04	1.31E-04	1.76E-04	2.13E-04	2.66E-04	2.06E-04	1.63E-04	7.50E-04	3.05E-04	4.34E-04	2.22E-04	3.64E-04	4.01E-04	3.48E-04	3.14E-04	1.69E-04	3.51E-04	1.25E-04	5.43E-04	5.98E-04	3.91E-04	6.20E-04	1.90E-04	2.26E-04	2.38E-04	2.44E-04	1.17E-04	1.85E-04	1.53E-04	1.44E-04	3.08E-04	2.15E-04	2.30E-04	2.39E-04
[7.88 .. 7.90]	2.14E-04	2.16E-04	2.56E-04	1.96E-04	1.03E-04	1.13E-04	1.79E-04	1.45E-04	7.97E-05	6.54E-05	6.83E-05	6.50E-05	1.05E-04	1.34E-04	1.23E-04	8.27E-05	1.62E-04	1.39E-04	1.95E-04	9.78E-05	1.54E-04	1.51E-04	1.48E-04	1.50E-04	7.09E-05	1.23E-04	8.56E-05	1.37E-04	3.72E-04	1.88E-04	3.75E-04	1.03E-04	8.66E-05	1.23E-04	1.10E-04	6.86E-05	1.02E-04	8.50E-05	8.22E-05	1.77E-04	1.25E-04	1.47E-04	1.76E-04
[7.90 .. 7.92]	6.21E-05	9.76E-05	9.50E-05	1.20E-04	6.75E-05	2.95E-05	8.51E-05	6.96E-05	3.24E-05	3.69E-05	3.06E-05	4.67E-05	6.64E-05	7.82E-05	7.93E-05	6.50E-05	9.86E-05	8.73E-05	7.70E-05	8.11E-05	3.80E-05	6.87E-05	1.06E-04	7.77E-05	1.91E-05	2.07E-05	6.02E-05	7.37E-05	5.51E-04	1.03E-04	1.52E-04	3.39E-05	3.07E-05	4.05E-05	5.30E-05	5.04E-05	3.01E-05	4.99E-05	3.37E-05	1.39E-04	7.73E-05	8.11E-05	7.89E-05
[7.92 .. 7.94]	1.36E-04	1.34E-04	1.86E-04	1.78E-04	2.58E-04	1.95E-04	1.28E-04	1.83E-04	7.10E-05	1.15E-04	8.32E-05	1.16E-04	1.97E-04	2.21E-04	2.19E-04	1.83E-04	1.25E-03	1.32E-04	4.30E-04	1.77E-04	1.73E-04	2.30E-04	1.72E-04	2.48E-04	6.32E-05	8.52E-05	8.24E-05	1.24E-04	3.02E-04	1.42E-04	2.11E-04	1.03E-04	1.40E-04	1.33E-04	1.49E-04	1.34E-04	1.24E-04	8.04E-05	1.09E-04	2.58E-04	2.13E-04	1.87E-04	1.81E-04
[7.94 .. 7.96]	1.95E-03	1.58E-03	9.99E-04	1.35E-03	1.42E-03	1.42E-03	1.25E-03	1.54E-03	7.17E-04	7.78E-04	7.14E-04	1.02E-03	1.86E-03	1.79E-03	1.90E-03	1.97E-03	1.71E-03	4.98E-04	1.16E-03	6.26E-04	1.35E-03	1.42E-03	1.21E-03	1.56E-03	3.45E-04	4.63E-04	5.12E-04	6.53E-04	5.53E-04	5.53E-04	5.74E-04	8.86E-04	1.02E-03	8.36E-04	1.10E-03	9.20E-04	9.73E-04	7.75E-04	9.30E-04	1.63E-03	1.81E-03	1.59E-03	1.70E-03
[7.96 .. 7.98]	1.73E-03	1.38E-03	1.08E-03	1.41E-03	8.87E-04	1.03E-03	1.37E-03	1.32E-03	6.06E-04	5.71E-04	5.77E-04	8.00E-04	1.35E-03	1.22E-03	1.35E-03	1.44E-03	4.46E-04	3.91E-04	5.19E-04	4.21E-04	1.48E-03	1.40E-03	1.40E-03	1.61E-03	3.81E-04	4.96E-04	5.62E-04	4.38E-04	5.50E-04	5.33E-04	6.84E-04	7.25E-04	7.82E-04	7.74E-04	9.47E-04	6.15E-04	8.13E-04	6.93E-04	8.15E-04	1.27E-03	1.37E-03	1.21E-03	1.70E-03
[7.98 .. 8.00]	3.23E-04	2.45E-04	3.32E-04	4.79E-04	1.21E-04	1.23E-04	1.70E-04	2.04E-04	9.66E-05	1.09E-04	8.12E-05	1.05E-04	1.60E-04	1.58E-04	1.47E-04	1.41E-04	1.79E-04	1.06E-04	1.31E-04	1.29E-04	2.29E-04	1.83E-04	2.29E-04	2.15E-04	6.79E-05	1.46E-04	6.11E-05	4.98E-05	1.79E-04	2.15E-04	3.07E-04	1.49E-04	1.65E-04	1.19E-04	1.60E-04	1.10E-04	1.83E-04	1.20E-04	1.16E-04	1.63E-04	1.71E-04	1.52E-04	1.89E-04
[8.00 .. 8.02]	1.75E-04	1.61E-04	1.54E-04	2.84E-04	4.30E-05	4.90E-05	1.13E-04	1.04E-04	6.57E-05	4.66E-05	4.90E-05	3.49E-05	9.37E-05	1.09E-04	9.60E-05	1.10E-04	1.53E-04	9.24E-05	8.09E-05	1.07E-04	1.40E-04	1.30E-04	1.84E-04	1.58E-04	1.83E-05	6.42E-06	3.87E-05	8.78E-06	1.64E-04	1.19E-04	2.05E-04	1.04E-04	7.60E-05	1.12E-04	1.55E-04	5.54E-05	1.13E-04	7.09E-05	8.34E-05	1.36E-04	1.29E-04	1.23E-04	1.38E-04
[8.02 .. 8.04]	7.28E-05	7.33E-05	7.14E-05	8.01E-05	1.28E-05	4.86E-05	4.65E-05	6.68E-05	4.21E-05	5.79E-05	4.68E-05	3.97E-05	3.84E-05	6.08E-05	7.73E-05	4.28E-05	1.11E-04	9.45E-05	1.02E-04	8.21E-05	7.43E-05	1.09E-04	1.40E-04	1.22E-04	4.29E-05	2.56E-05	6.20E-05	1.90E-05	1.03E-04	7.43E-05	8.32E-05	1.79E-05	4.07E-05	3.76E-05	1.24E-04	4.33E-05	7.27E-05	5.74E-05	6.74E-05	1.01E-04	5.13E-05	5.77E-05	7.41E-05
[8.04 .. 8.06]	1.65E-04	7.48E-05	1.22E-04	9.80E-05	2.47E-05	8.29E-06	6.68E-05	7.54E-05	5.16E-05	4.85E-05	4.63E-05	4.21E-05	6.61E-05	7.52E-05	5.94E-05	4.19E-05	7.13E-05	8.31E-05	4.98E-05	8.26E-05	9.63E-05	9.77E-05	1.34E-04	1.06E-04	4.97E-05	6.33E-05	6.76E-05	2.09E-05	3.12E-04	9.93E-05	7.11E-05	8.10E-05	1.33E-04	9.67E-05	9.53E-05	6.11E-05	7.19E-05	5.65E-05	5.17E-05	1.01E-04	3.92E-05	4.91E-05	6.82E-05
[8.06 .. 8.08]	1.27E-04	8.86E-05	6.72E-05	8.89E-05	5.03E-05	5.54E-05	6.19E-05	7.90E-05	4.71E-05	4.25E-05	4.13E-05	2.08E-05	8.00E-05	8.66E-05	7.47E-05	5.52E-05	3.03E-05	7.10E-05	5.01E-05	8.02E-05	1.41E-04	1.18E-04	1.60E-04	1.42E-04	6.97E-05	7.67E-05	5.53E-05	7.01E-06	1.93E-04	4.78E-05	4.42E-05	1.53E-04	1.97E-04	1.53E-04	1.81E-04	5.99E-05	8.38E-05	4.08E-05	5.28E-05	9.70E-05	6.13E-05	4.47E-05	4.12E-05
[8.08 .. 8.10]	5.66E-05	3.36E-05	8.88E-05	2.56E-04	6.26E-05	1.74E-05	7.50E-05	1.16E-04	2.60E-05	4.21E-05	1.14E-05	3.10E-05	5.19E-05	6.18E-05	4.43E-05	3.98E-05	1.01E-04	7.89E-05	8.64E-05	5.63E-05	6.88E-05	1.32E-04	1.29E-04	1.17E-04	2.57E-05	4.22E-05	3.81E-05	0.00E+00	5.16E-05	4.44E-05	3.81E-05	2.44E-05	7.03E-05	6.79E-05	1.91E-05	2.98E-05	7.30E-05	3.48E-05	3.77E-05	1.08E-04	4.46E-05	3.53E-05	4.19E-05
[8.10 .. 8.12]	1.52E-04	1.34E-04	1.51E-04	2.99E-04	1.18E-04	9.61E-05	9.98E-05	1.02E-04	8.46E-05	1.11E-04	6.58E-05	9.99E-05	1.34E-04	1.50E-04	1.50E-04	1.42E-04	2.20E-04	9.77E-05	1.34E-04	1.03E-04	2.40E-04	2.13E-04	1.68E-04	2.13E-04	7.42E-05	7.42E-05	5.58E-05	3.35E-05	3.83E-05	9.04E-05	1.60E-04	1.23E-04	1.40E-04	1.14E-04	1.43E-04	7.55E-05	1.05E-04	7.60E-05	7.84E-05	2.31E-04	1.64E-04	1.69E-04	1.58E-04
[8.12 .. 8.14]	6.48E-05	7.22E-05	8.78E-05	8.81E-05	0.00E+00	4.36E-05	7.87E-05	6.06E-05	2.49E-05	3.95E-05	2.57E-05	3.72E-05	9.11E-05	9.91E-05	7.49E-05	7.66E-05	5.43E-05	4.71E-05	3.76E-05	5.87E-05	7.10E-05	1.25E-04	8.96E-05	1.07E-04	8.10E-06	3.64E-05	5.04E-05	3.05E-05	5.14E-05	3.33E-05	5.73E-05	1.03E-04	9.41E-05	9.49E-05	1.00E-04	5.24E-05	6.86E-05	5.56E-05	5.11E-05	1.31E-04	1.07E-04	8.13E-05	1.14E-04
[8.14 .. 8.16]	1.88E-04	5.28E-04	2.46E-04	4.00E-04	2.93E-04	2.72E-04	3.53E-04	2.67E-04	2.23E-04	9.52E-05	2.29E-04	3.03E-04	6.16E-04	6.41E-04	6.82E-04	6.58E-04	5.27E-05	4.34E-05	1.05E-04	7.30E-05	1.35E-04	1.24E-04	1.72E-04	1.70E-04	7.04E-05	5.47E-05	7.94E-05	1.75E-04	8.40E-05	1.99E-04	2.27E-04	3.36E-04	5.05E-04	4.62E-04	2.68E-04	3.36E-04	2.61E-04	3.11E-04	2.80E-04	7.08E-04	8.54E-04	7.23E-04	8.49E-04
[8.16 .. 8.18]	1.61E-04	3.82E-04	1.60E-04	2.19E-04	3.00E-04	2.25E-04	2.07E-04	3.89E-04	6.65E-05	2.05E-04	3.90E-05	1.09E-04	4.42E-04	5.19E-04	4.34E-04	4.19E-04	2.34E-04	2.29E-04	3.77E-04	3.05E-04	2.36E-04	3.14E-04	3.20E-04	2.91E-04	5.66E-05	6.34E-05	1.04E-04	1.56E-04	1.01E-04	6.61E-05	7.45E-05	3.60E-04	4.91E-04	2.36E-04	4.53E-04	1.46E-04	1.60E-04	9.62E-05	6.39E-05	5.06E-04	3.02E-04	2.72E-04	1.70E-04
[8.18 .. 8.20]	1.13E-03	8.81E-04	5.21E-04	8.91E-04	7.05E-04	7.37E-04	7.58E-04	1.04E-03	2.85E-04	2.96E-04	2.75E-04	3.98E-04	1.09E-03	1.00E-03	1.10E-03	1.02E-03	5.05E-04	5.37E-04	8.04E-04	6.66E-04	6.33E-04	6.77E-04	9.43E-04	7.06E-04	1.70E-04	1.92E-04	1.89E-04	2.12E-04	2.32E-04	2.18E-04	2.81E-04	1.01E-03	1.31E-03	8.35E-04	1.12E-03	5.55E-04	5.80E-04	4.72E-04	4.12E-04	1.14E-03	1.30E-03	1.16E-03	1.19E-03
[8.20 .. 8.22]	5.67E-04	5.61E-04	3.26E-04	5.65E-04	3.17E-04	4.17E-04	5.84E-04	6.09E-04	1.72E-04	1.68E-04	1.75E-04	2.31E-04	6.61E-04	6.24E-04	6.61E-04	6.39E-04	1.72E-04	1.83E-04	2.04E-04	1.98E-04	2.53E-04	2.92E-04	3.98E-04	3.00E-04	9.19E-05	9.47E-05	1.32E-04	8.35E-05	1.17E-04	1.55E-04	1.93E-04	3.98E-04	5.33E-04	4.90E-04	6.09E-04	3.12E-04	2.99E-04	3.21E-04	3.06E-04	7.24E-04	8.38E-04	7.66E-04	1.05E-03
[8.22 .. 8.24]	1.22E-05	1.81E-05	3.59E-05	4.42E-05	9.34E-06	0.00E+00	4.36E-05	2.27E-05	9.01E-06	1.66E-05	2.18E-05	2.84E-05	4.14E-05	5.79E-05	4.07E-05	1.95E-05	5.59E-05	5.20E-05	9.37E-06	2.90E-05	2.92E-05	8.46E-05	5.46E-05	4.01E-05	5.48E-06	0.00E+00	9.05E-06	1.52E-05	5.18E-05	5.36E-05	3.98E-05	6.06E-05	1.00E-04	3.32E-05	1.01E-04	1.54E-05	4.88E-05	2.26E-05	4.10E-05	9.49E-05	6.10E-05	5.58E-05	8.68E-05
[8.24 .. 8.26]	0.00E+00	2.31E-05	7.02E-05	4.87E-05	5.88E-05	3.69E-05	6.00E-05	2.24E-05	6.34E-05	6.08E-05	5.57E-05	9.23E-05	9.78E-05	1.10E-04	9.46E-05	8.99E-05	6.28E-05	5.67E-05	8.30E-05	5.81E-05	6.33E-05	9.89E-05	5.98E-05	8.24E-05	6.21E-05	5.39E-05	7.61E-05	4.77E-05	5.80E-05	5.06E-05	6.16E-05	5.77E-05	7.74E-05	3.65E-05	8.52E-05	6.13E-05	6.89E-05	4.57E-05	5.91E-05	1.43E-04	8.74E-05	7.82E-05	8.24E-05
[8.26 .. 8.28]	3.08E-03	3.45E-03	1.90E-03	2.53E-03	1.95E-03	2.06E-03	2.10E-03	2.55E-03	8.03E-04	1.28E-03	8.05E-04	1.63E-03	3.75E-03	3.69E-03	3.82E-03	3.56E-03	9.29E-04	7.37E-04	1.19E-03	8.87E-04	1.32E-03	1.79E-03	1.74E-03	1.72E-03	4.44E-04	5.29E-04	5.36E-04	1.37E-03	4.54E-04	5.59E-04	7.82E-04	2.22E-03	2.91E-03	2.34E-03	3.22E-03	2.07E-03	1.84E-03	1.92E-03	1.64E-03	3.31E-03	3.90E-03	3.05E-03	4.00E-03
[8.28 .. 8.30]	4.14E-04	4.05E-04	1.33E-04	2.42E-04	1.01E-04	2.30E-04	8.18E-04	2.67E-04	8.11E-05	1.10E-04	6.13E-05	8.69E-05	2.56E-04	2.34E-04	2.53E-04	2.20E-04	1.23E-04	7.99E-05	1.53E-04	1.10E-04	2.78E-04	1.98E-04	3.23E-04	2.29E-04	5.62E-05	7.59E-05	7.56E-05	0.00E+00	8.04E-05	3.82E-05	9.02E-05	2.70E-04	3.50E-04	2.55E-04	3.26E-04	1.80E-04	2.46E-04	2.02E-04	1.21E-04	2.05E-04	2.31E-04	2.12E-04	1.20E-03
[8.30 .. 8.32]	1.39E-04	1.42E-04	9.74E-05	5.76E-05	0.00E+00	5.01E-05	1.83E-05	5.46E-05	2.55E-05	4.12E-05	2.72E-05	2.92E-05	8.97E-05	1.02E-04	7.64E-05	6.02E-05	3.12E-05	2.31E-05	3.99E-05	4.83E-05	3.74E-05	6.21E-05	1.10E-04	8.40E-05	0.00E+00	2.11E-05	3.80E-05	0.00E+00	1.56E-05	7.40E-06	3.50E-05	3.27E-05	5.54E-05	4.00E-05	9.73E-05	4.50E-05	9.04E-05	7.63E-05	4.50E-05	7.80E-05	6.27E-05	6.83E-05	5.76E-05
[8.32 .. 8.34]	4.27E-05	6.96E-05	7.95E-05	6.31E-05	1.88E-05	0.00E+00	3.11E-05	4.68E-05	4.73E-06	1.27E-05	1.56E-05	1.22E-05	5.03E-05	5.12E-05	3.99E-05	2.03E-05	2.59E-05	3.29E-05	7.92E-05	2.33E-05	8.27E-05	5.65E-05	8.23E-05	2.09E-05	3.12E-06	4.30E-05	1.72E-05	0.00E+00	1.48E-05	0.00E+00	4.23E-05	1.33E-05	2.86E-05	1.20E-05	2.71E-05	3.06E-06	2.52E-05	5.31E-06	2.24E-05	8.15E-05	4.59E-05	5.73E-05	2.11E-05
[8.34 .. 8.36]	5.45E-05	1.12E-04	5.81E-05	1.56E-04	5.85E-06	3.37E-06	4.64E-05	3.09E-05	4.14E-05	1.75E-05	3.59E-05	2.75E-05	7.02E-05	8.82E-05	7.89E-05	9.37E-05	0.00E+00	4.13E-05	4.14E-05	2.14E-05	8.30E-05	5.59E-05	7.18E-05	1.09E-04	0.00E+00	0.00E+00	4.74E-05	0.00E+00	0.00E+00	3.71E-05	4.89E-05	1.82E-05	2.80E-05	3.28E-05	7.77E-05	5.45E-05	4.12E-05	2.90E-05	1.80E-05	1.24E-04	8.91E-05	8.70E-05	1.18E-04
[8.36 .. 8.38]	6.03E-05	2.56E-05	3.83E-05	4.62E-05	0.00E+00	0.00E+00	1.88E-05	3.41E-05	8.73E-06	1.41E-05	1.13E-05	1.08E-05	1.89E-05	3.04E-05	1.37E-05	1.41E-05	1.38E-05	2.67E-05	3.06E-05	4.01E-05	3.21E-05	1.97E-05	8.25E-05	4.78E-05	1.19E-05	3.09E-05	2.91E-05	0.00E+00	2.39E-05	0.00E+00	9.36E-06	0.00E+00	5.71E-05	2.26E-05	7.21E-05	1.75E-05	1.81E-05	3.40E-05	1.78E-05	6.49E-05	1.50E-05	3.66E-05	2.75E-05
[8.38 .. 8.40]	1.57E-05	1.98E-05	7.00E-05	5.52E-05	4.69E-07	0.00E+00	5.33E-05	1.68E-05	0.00E+00	1.67E-05	1.03E-05	6.64E-06	4.15E-05	4.89E-05	3.54E-05	3.56E-05	9.77E-06	1.94E-05	2.83E-05	4.87E-05	3.28E-05	4.44E-05	8.43E-05	4.12E-05	0.00E+00	0.00E+00	4.74E-06	0.00E+00	2.95E-05	5.04E-06	0.00E+00	4.98E-05	3.86E-05	1.55E-05	3.33E-05	9.96E-06	3.52E-05	1.27E-05	3.44E-05	7.15E-05	4.05E-05	2.12E-05	2.78E-05
[8.40 .. 8.42]	0.00E+00	0.00E+00	0.00E+00	3.93E-05	5.44E-06	0.00E+00	9.67E-06	0.00E+00	0.00E+00	7.21E-06	8.16E-07	8.72E-06	2.22E-05	3.15E-05	2.30E-05	1.70E-05	2.61E-05	1.69E-05	3.82E-05	4.21E-05	0.00E+00	2.69E-05	5.14E-05	4.61E-05	3.11E-05	1.19E-05	1.66E-05	0.00E+00	5.36E-05	1.13E-05	0.00E+00	0.00E+00	0.00E+00	0.00E+00	4.39E-05	1.04E-05	1.42E-06	0.00E+00	0.00E+00	7.72E-05	2.90E-06	2.29E-05	3.18E-05
[8.42 .. 8.44]	8.41E-04	9.85E-04	5.15E-04	8.26E-04	6.16E-04	6.24E-04	6.33E-04	8.37E-04	2.92E-04	2.98E-04	2.82E-04	4.36E-04	1.23E-03	1.21E-03	1.22E-03	1.20E-03	2.21E-04	1.87E-04	2.66E-04	2.33E-04	3.79E-04	4.36E-04	4.73E-04	4.23E-04	1.39E-04	1.65E-04	1.22E-04	2.99E-04	1.75E-04	2.23E-04	2.25E-04	6.75E-04	8.55E-04	7.82E-04	8.91E-04	4.93E-04	4.45E-04	4.89E-04	4.53E-04	1.30E-03	1.39E-03	1.25E-03	1.36E-03
[8.44 .. 8.46]	6.42E-04	1.06E-03	7.03E-04	9.01E-04	7.34E-04	6.43E-04	3.23E-04	9.12E-04	6.05E-04	6.45E-04	5.88E-04	8.09E-04	1.81E-03	7.37E-04	6.86E-04	7.08E-04	1.48E-03	9.45E-04	1.46E-03	2.01E-03	7.33E-04	9.29E-04	7.08E-04	6.92E-04	6.84E-04	7.03E-04	5.26E-04	5.69E-04	9.37E-04	1.09E-03	9.96E-04	1.18E-03	1.34E-03	1.34E-03	1.20E-03	6.47E-04	9.03E-04	7.76E-04	6.69E-04	7.21E-04	7.17E-04	6.13E-04	2.59E-04
[8.46 .. 8.48]	2.22E-04	3.36E-04	8.13E-05	2.17E-04	6.20E-05	1.88E-04	9.27E-04	3.52E-04	1.43E-04	1.55E-04	2.06E-04	2.06E-04	6.67E-04	1.85E-04	1.81E-04	1.97E-04	1.43E-04	2.68E-04	3.48E-04	4.40E-04	2.59E-04	2.33E-04	2.72E-04	2.36E-04	1.98E-04	3.19E-04	1.74E-04	0.00E+00	1.53E-04	1.39E-04	1.62E-04	2.72E-04	4.00E-04	3.30E-04	2.67E-04	2.47E-04	3.85E-04	3.14E-04	1.96E-04	2.07E-04	2.08E-04	2.36E-04	8.23E-04
[8.48 .. 8.50]	9.26E-05	6.00E-05	1.44E-06	5.90E-05	3.38E-05	2.19E-05	6.44E-05	6.44E-05	4.89E-05	7.05E-05	3.03E-05	6.64E-05	9.75E-05	1.26E-04	1.30E-04	1.00E-04	5.05E-05	3.77E-05	6.05E-05	3.93E-05	8.11E-05	1.07E-04	1.35E-04	7.52E-05	0.00E+00	0.00E+00	3.64E-05	1.33E-05	0.00E+00	0.00E+00	0.00E+00	7.07E-05	1.20E-04	7.86E-05	1.06E-04	5.64E-05	8.63E-05	6.51E-05	5.68E-05	1.18E-04	5.22E-05	6.61E-05	1.07E-04
[8.50 .. 8.52]	4.75E-05	1.08E-04	6.64E-05	8.57E-05	1.20E-04	6.86E-05	1.15E-04	1.40E-04	1.02E-05	6.54E-05	2.15E-05	9.26E-05	1.84E-04	2.18E-04	1.81E-04	1.63E-04	5.39E-05	3.32E-05	8.09E-05	6.90E-05	1.95E-04	1.96E-04	1.98E-04	1.91E-04	2.93E-05	2.95E-05	4.70E-05	1.02E-04	1.09E-04	1.37E-05	0.00E+00	2.51E-04	2.66E-04	1.99E-04	2.33E-04	1.27E-04	1.43E-04	9.39E-05	8.18E-05	2.12E-04	1.86E-04	1.40E-04	1.55E-04
[8.52 .. 8.54]	1.70E-03	3.39E-03	1.19E-03	2.21E-03	1.91E-03	1.82E-03	1.86E-03	1.78E-03	1.35E-03	1.13E-03	1.35E-03	1.72E-03	4.04E-03	4.07E-03	4.29E-03	4.32E-03	2.36E-04	1.61E-04	6.69E-04	4.55E-04	5.92E-04	7.32E-04	6.91E-04	7.98E-04	2.92E-04	2.92E-04	3.39E-04	1.09E-03	1.24E-03	9.60E-04	8.91E-04	1.06E-03	1.56E-03	1.30E-03	1.41E-03	1.79E-03	1.34E-03	1.84E-03	1.34E-03	3.76E-03	4.82E-03	4.13E-03	4.70E-03
[8.54 .. 8.56]	2.48E-03	8.41E-04	8.37E-04	7.69E-04	3.48E-04	5.02E-04	8.96E-04	8.69E-04	9.45E-05	3.54E-04	9.24E-05	2.31E-04	5.30E-04	4.55E-04	5.80E-04	4.85E-04	5.30E-04	4.54E-04	5.37E-04	4.13E-04	4.78E-04	6.60E-04	7.06E-04	6.24E-04	1.47E-04	2.34E-04	2.44E-04	2.01E-04	1.52E-03	1.09E-04	3.90E-04	6.60E-04	8.88E-04	7.44E-04	1.32E-03	3.84E-04	5.36E-04	4.61E-04	3.90E-04	4.33E-04	5.15E-04	3.15E-04	1.23E-03
[8.56 .. 8.58]	2.47E-04	1.74E-04	3.91E-05	1.16E-04	1.91E-05	0.00E+00	5.86E-05	1.24E-04	6.94E-06	4.17E-05	1.07E-05	2.56E-05	4.52E-05	7.47E-05	7.96E-05	5.61E-05	5.95E-05	1.07E-04	8.15E-05	5.52E-05	1.20E-04	1.18E-04	1.91E-04	1.38E-04	8.51E-06	3.61E-05	5.18E-05	0.00E+00	9.57E-05	0.00E+00	0.00E+00	1.41E-04	1.59E-04	1.30E-04	2.07E-04	6.72E-05	1.16E-04	6.91E-05	7.71E-05	6.06E-05	4.52E-05	2.98E-05	1.04E-04
[8.58 .. 8.60]	1.58E-04	8.24E-05	0.00E+00	6.23E-04	0.00E+00	0.00E+00	3.17E-05	3.63E-05	1.83E-05	3.18E-05	0.00E+00	3.95E-06	1.26E-05	2.03E-05	1.44E-05	2.57E-05	3.05E-05	2.75E-05	4.61E-05	9.48E-06	5.81E-05	6.95E-05	1.50E-04	6.09E-05	1.68E-06	2.38E-05	1.96E-05	0.00E+00	4.75E-05	0.00E+00	0.00E+00	4.43E-05	5.41E-05	4.20E-05	5.21E-05	1.96E-05	5.23E-05	3.06E-05	3.85E-07	2.85E-05	0.00E+00	2.47E-06	7.14E-06
[8.60 .. 8.62]	9.27E-05	1.27E-04	8.15E-05	5.18E-05	3.04E-05	0.00E+00	5.89E-05	1.21E-04	3.81E-05	6.03E-05	4.49E-05	5.85E-05	1.06E-04	8.94E-05	9.04E-05	8.39E-05	4.22E-05	5.99E-05	6.33E-05	4.78E-05	4.59E-05	3.48E-05	1.17E-04	8.49E-05	3.22E-05	2.05E-05	3.39E-05	0.00E+00	2.99E-05	1.49E-05	4.31E-05	9.20E-05	9.27E-05	2.35E-05	8.81E-05	8.12E-05	9.55E-05	1.06E-04	5.74E-05	1.02E-04	1.15E-04	1.04E-04	1.17E-04
[8.62 .. 8.64]	7.26E-05	5.55E-05	0.00E+00	2.54E-05	0.00E+00	0.00E+00	2.61E-06	3.92E-05	0.00E+00	2.48E-06	0.00E+00	0.00E+00	5.70E-06	6.10E-06	0.00E+00	0.00E+00	0.00E+00	2.94E-05	3.81E-05	2.00E-06	1.91E-05	4.34E-05	8.27E-05	2.73E-05	0.00E+00	0.00E+00	0.00E+00	0.00E+00	0.00E+00	1.27E-06	0.00E+00	3.57E-06	0.00E+00	3.86E-06	0.00E+00	0.00E+00	4.75E-05	2.57E-05	1.01E-05	1.08E-05	0.00E+00	4.78E-06	0.00E+00
[8.64 .. 8.66]	7.45E-05	2.99E-05	0.00E+00	1.08E-05	0.00E+00	0.00E+00	2.16E-05	3.06E-05	0.00E+00	1.04E-05	0.00E+00	0.00E+00	1.43E-07	4.49E-06	0.00E+00	1.06E-06	8.31E-06	3.82E-05	2.29E-05	3.98E-05	4.30E-05	3.76E-05	5.63E-05	5.78E-05	0.00E+00	7.35E-07	0.00E+00	0.00E+00	0.00E+00	0.00E+00	0.00E+00	0.00E+00	0.00E+00	4.26E-05	1.70E-05	0.00E+00	0.00E+00	2.25E-05	0.00E+00	2.64E-05	0.00E+00	6.66E-07	0.00E+00
[8.66 .. 8.68]	2.99E-05	2.47E-05	0.00E+00	1.50E-05	0.00E+00	0.00E+00	0.00E+00	1.85E-05	6.63E-06	0.00E+00	6.26E-06	0.00E+00	0.00E+00	9.14E-06	1.98E-06	0.00E+00	0.00E+00	1.22E-06	1.22E-05	1.51E-05	2.88E-05	0.00E+00	5.03E-05	9.57E-06	0.00E+00	0.00E+00	5.24E-06	0.00E+00	0.00E+00	0.00E+00	0.00E+00	0.00E+00	1.79E-06	0.00E+00	2.55E-05	3.84E-06	1.98E-06	6.53E-06	0.00E+00	1.40E-05	0.00E+00	0.00E+00	5.16E-06
[8.68 .. 8.70]	6.55E-05	1.78E-05	1.26E-06	4.82E-06	0.00E+00	0.00E+00	0.00E+00	0.00E+00	1.31E-05	1.05E-05	8.24E-06	0.00E+00	0.00E+00	1.73E-05	0.00E+00	1.04E-05	0.00E+00	2.95E-05	1.66E-05	4.63E-05	3.03E-05	3.68E-05	5.60E-05	1.93E-05	0.00E+00	1.06E-05	1.52E-06	0.00E+00	4.58E-05	0.00E+00	0.00E+00	0.00E+00	0.00E+00	0.00E+00	4.11E-06	6.33E-06	0.00E+00	6.98E-06	2.31E-05	2.54E-05	0.00E+00	8.38E-06	0.00E+00
[8.70 .. 8.72]	7.01E-05	2.90E-05	1.87E-05	4.20E-05	1.06E-06	0.00E+00	1.91E-05	5.36E-05	3.02E-05	3.19E-05	2.67E-05	0.00E+00	3.08E-05	3.73E-05	3.53E-05	2.60E-05	3.57E-05	4.31E-05	7.75E-05	6.43E-05	3.38E-05	4.26E-05	6.71E-05	6.09E-05	6.49E-06	1.09E-05	3.18E-05	0.00E+00	4.62E-05	0.00E+00	0.00E+00	0.00E+00	1.18E-05	2.21E-05	3.42E-05	1.41E-05	3.36E-05	3.74E-05	2.01E-05	4.05E-05	3.97E-05	1.55E-05	4.46E-05
[8.72 .. 8.74]	1.89E-05	1.90E-05	0.00E+00	1.46E-05	0.00E+00	0.00E+00	1.15E-05	0.00E+00	0.00E+00	2.06E-05	8.05E-06	0.00E+00	0.00E+00	1.82E-05	0.00E+00	0.00E+00	1.35E-05	2.42E-05	4.44E-05	4.25E-05	3.22E-05	3.76E-05	6.87E-05	3.76E-05	3.19E-05	0.00E+00	1.43E-05	0.00E+00	0.00E+00	0.00E+00	0.00E+00	3.21E-05	7.76E-06	2.15E-05	2.17E-05	0.00E+00	2.20E-06	5.73E-06	1.68E-05	1.43E-05	0.00E+00	3.00E-06	0.00E+00
[8.74 .. 8.76]	5.84E-05	5.11E-05	0.00E+00	5.45E-05	7.48E-06	0.00E+00	1.65E-05	1.68E-05	8.33E-06	1.97E-05	1.86E-06	0.00E+00	1.75E-05	2.33E-05	2.23E-05	2.19E-06	1.34E-05	3.24E-05	2.68E-05	5.79E-05	0.00E+00	5.79E-06	5.36E-05	3.33E-05	5.49E-06	2.39E-06	1.74E-05	0.00E+00	0.00E+00	0.00E+00	0.00E+00	9.91E-05	1.04E-04	8.63E-05	1.34E-04	1.70E-05	3.78E-05	2.36E-05	3.46E-05	2.15E-05	1.21E-05	9.89E-06	1.14E-05
[8.76 .. 8.78]	2.85E-05	1.14E-05	0.00E+00	3.29E-05	0.00E+00	0.00E+00	2.70E-06	3.70E-06	7.94E-06	2.93E-06	0.00E+00	0.00E+00	1.48E-05	2.53E-06	4.62E-06	0.00E+00	8.83E-06	1.61E-05	4.36E-05	1.42E-05	0.00E+00	5.10E-05	8.11E-05	3.42E-05	1.12E-05	2.63E-05	9.20E-06	0.00E+00	1.78E-05	0.00E+00	0.00E+00	1.46E-05	4.18E-05	3.28E-05	6.55E-06	0.00E+00	7.28E-06	1.47E-05	2.20E-05	3.80E-05	0.00E+00	5.16E-06	0.00E+00
[8.78 .. 8.80]	2.56E-05	0.00E+00	0.00E+00	0.00E+00	0.00E+00	0.00E+00	2.01E-06	0.00E+00	0.00E+00	0.00E+00	0.00E+00	0.00E+00	2.60E-06	9.38E-06	2.16E-05	1.04E-06	1.73E-05	5.08E-06	0.00E+00	0.00E+00	2.72E-05	5.02E-05	1.23E-05	6.23E-05	0.00E+00	5.95E-06	0.00E+00	0.00E+00	5.12E-05	4.27E-06	0.00E+00	0.00E+00	1.22E-05	0.00E+00	0.00E+00	0.00E+00	0.00E+00	1.70E-06	7.42E-06	3.29E-05	1.20E-05	5.75E-06	0.00E+00
[8.80 .. 8.82]	0.00E+00	9.39E-06	4.26E-05	1.11E-05	5.74E-06	0.00E+00	1.89E-05	0.00E+00	0.00E+00	2.05E-05	4.41E-06	2.49E-05	1.25E-05	3.48E-05	1.06E-05	0.00E+00	0.00E+00	1.83E-05	2.64E-05	3.59E-07	1.58E-05	2.40E-06	5.63E-05	4.46E-05	0.00E+00	0.00E+00	1.34E-05	0.00E+00	0.00E+00	0.00E+00	0.00E+00	0.00E+00	2.15E-05	1.01E-05	4.20E-05	0.00E+00	2.48E-05	0.00E+00	1.41E-05	3.49E-05	2.08E-05	1.92E-05	7.28E-06
[8.82 .. 8.84]	3.65E-04	3.80E-04	2.15E-04	3.52E-04	2.85E-04	2.32E-04	2.76E-04	3.60E-04	1.20E-04	1.37E-04	1.26E-04	1.62E-04	5.05E-04	4.97E-04	5.24E-04	4.99E-04	8.06E-05	7.98E-05	1.19E-04	1.16E-04	1.65E-04	2.06E-04	2.30E-04	1.73E-04	6.88E-05	5.52E-05	5.59E-05	7.76E-05	7.15E-05	8.49E-05	8.35E-05	2.63E-04	3.58E-04	3.21E-04	3.55E-04	2.23E-04	2.48E-04	2.06E-04	1.69E-04	5.38E-04	5.72E-04	5.15E-04	5.43E-04
[8.84 .. 8.86]	4.20E-04	4.13E-04	1.82E-04	3.38E-04	2.23E-04	2.11E-04	3.44E-04	3.86E-04	1.18E-04	1.21E-04	1.16E-04	1.51E-04	4.80E-04	4.51E-04	4.76E-04	4.49E-04	9.76E-05	8.74E-05	1.38E-04	1.10E-04	1.74E-04	1.65E-04	2.20E-04	2.05E-04	1.66E-05	2.04E-05	2.50E-05	5.86E-05	2.50E-05	7.32E-05	9.55E-05	2.73E-04	3.26E-04	2.85E-04	3.62E-04	2.19E-04	2.47E-04	1.94E-04	1.49E-04	4.99E-04	5.38E-04	4.82E-04	6.47E-04
[8.86 .. 8.88]	3.13E-05	4.63E-05	0.00E+00	3.48E-05	0.00E+00	0.00E+00	0.00E+00	1.70E-05	0.00E+00	8.55E-06	7.56E-07	3.00E-06	0.00E+00	0.00E+00	2.46E-06	9.23E-06	0.00E+00	8.27E-06	3.47E-05	1.37E-05	2.25E-05	8.56E-06	3.02E-05	1.55E-05	4.60E-06	0.00E+00	1.76E-05	0.00E+00	1.00E-05	0.00E+00	0.00E+00	0.00E+00	0.00E+00	3.01E-06	4.28E-05	0.00E+00	2.53E-05	2.68E-05	1.97E-06	1.53E-05	0.00E+00	8.29E-06	0.00E+00
[8.88 .. 8.90]	1.85E-05	1.86E-05	0.00E+00	3.32E-05	7.72E-05	2.27E-05	1.19E-04	1.62E-04	4.93E-06	2.82E-06	0.00E+00	0.00E+00	0.00E+00	0.00E+00	5.88E-06	0.00E+00	1.58E-04	2.35E-04	3.35E-04	2.82E-04	1.95E-04	2.18E-04	3.05E-04	1.96E-04	2.94E-05	6.21E-05	5.24E-05	0.00E+00	0.00E+00	0.00E+00	0.00E+00	2.77E-04	3.12E-04	6.23E-05	9.32E-05	5.36E-05	8.05E-05	6.11E-06	0.00E+00	3.08E-05	3.55E-07	2.15E-05	1.06E-05
[8.90 .. 8.92]	2.17E-05	0.00E+00	0.00E+00	0.00E+00	6.32E-05	3.50E-05	1.31E-04	1.38E-04	0.00E+00	2.07E-06	4.12E-06	0.00E+00	4.56E-06	6.14E-06	0.00E+00	0.00E+00	1.27E-04	2.23E-04	3.31E-04	2.73E-04	1.84E-04	1.94E-04	3.23E-04	2.00E-04	1.72E-05	7.01E-05	2.74E-05	0.00E+00	0.00E+00	1.01E-05	0.00E+00	2.28E-04	2.96E-04	7.48E-05	8.45E-05	5.25E-05	1.06E-04	0.00E+00	0.00E+00	1.14E-05	0.00E+00	0.00E+00	0.00E+00
[8.92 .. 8.94]	5.79E-05	1.73E-05	0.00E+00	3.28E-05	0.00E+00	0.00E+00	3.31E-06	7.20E-06	0.00E+00	9.02E-06	4.65E-06	8.30E-06	9.85E-06	1.72E-05	4.62E-06	1.37E-05	3.09E-05	2.08E-05	1.86E-05	3.21E-05	8.91E-07	1.58E-05	4.79E-05	4.41E-05	4.78E-06	0.00E+00	4.57E-06	0.00E+00	0.00E+00	0.00E+00	0.00E+00	0.00E+00	0.00E+00	0.00E+00	3.51E-06	4.32E-06	2.56E-05	3.17E-06	0.00E+00	2.62E-05	1.92E-05	3.22E-06	8.18E-06
[8.94 .. 8.96]	4.74E-05	4.87E-05	1.54E-05	1.84E-05	0.00E+00	0.00E+00	4.05E-05	1.27E-05	1.56E-05	2.45E-05	1.79E-05	1.07E-05	1.87E-05	1.49E-05	2.59E-05	1.31E-05	1.73E-05	7.44E-05	6.15E-05	5.85E-05	5.86E-05	9.83E-06	4.90E-05	4.19E-05	4.34E-05	2.09E-05	2.42E-05	0.00E+00	1.24E-05	1.37E-05	0.00E+00	2.95E-05	2.49E-05	0.00E+00	0.00E+00	1.92E-05	3.48E-05	2.22E-05	3.15E-05	4.19E-05	5.67E-06	2.18E-05	1.54E-05
[8.96 .. 8.98]	1.51E-05	2.94E-05	1.43E-06	6.65E-06	1.58E-04	1.28E-04	1.84E-04	2.86E-04	0.00E+00	1.71E-05	0.00E+00	1.33E-05	1.27E-05	8.34E-06	0.00E+00	0.00E+00	2.95E-04	4.20E-04	6.32E-04	4.50E-04	2.66E-04	3.13E-04	5.30E-04	3.62E-04	5.90E-05	6.62E-05	7.37E-05	0.00E+00	4.25E-06	0.00E+00	0.00E+00	5.31E-04	6.12E-04	1.57E-04	1.60E-04	9.64E-05	1.49E-04	2.28E-05	0.00E+00	2.57E-05	9.24E-06	1.30E-06	0.00E+00
[8.98 .. 9.00]	2.21E-05	1.82E-05	4.08E-06	1.59E-05	0.00E+00	0.00E+00	9.99E-05	4.87E-05	0.00E+00	8.66E-06	3.84E-06	2.16E-05	1.84E-05	3.30E-05	2.52E-05	3.48E-05	2.63E-05	6.69E-05	1.31E-04	1.42E-04	1.21E-04	1.08E-04	1.99E-04	1.34E-04	1.08E-05	3.34E-05	4.50E-05	0.00E+00	3.25E-05	0.00E+00	0.00E+00	1.07E-04	9.84E-05	2.18E-05	4.05E-05	1.45E-05	3.52E-05	1.51E-05	0.00E+00	6.51E-05	2.73E-05	2.13E-05	2.30E-05
[9.00 .. 9.02]	7.38E-06	5.56E-05	2.47E-05	1.45E-05	0.00E+00	0.00E+00	1.80E-05	4.96E-06	0.00E+00	9.92E-06	2.61E-06	0.00E+00	2.74E-05	3.96E-05	3.13E-05	1.55E-05	0.00E+00	1.95E-05	2.68E-05	2.58E-05	1.58E-05	2.68E-05	2.85E-05	4.44E-05	8.82E-06	9.30E-06	0.00E+00	0.00E+00	0.00E+00	0.00E+00	0.00E+00	8.44E-05	6.36E-05	5.97E-05	8.27E-05	0.00E+00	9.52E-06	0.00E+00	0.00E+00	3.33E-05	1.50E-05	1.22E-05	1.04E-05
[9.02 .. 9.04]	1.49E-05	3.87E-05	5.02E-06	2.12E-05	0.00E+00	0.00E+00	1.15E-05	3.48E-05	0.00E+00	1.19E-05	1.27E-06	4.28E-06	5.42E-07	9.13E-06	1.71E-05	1.06E-05	0.00E+00	3.43E-05	4.80E-05	3.76E-05	5.18E-06	7.10E-06	4.98E-05	1.17E-05	0.00E+00	4.14E-05	1.49E-05	0.00E+00	0.00E+00	0.00E+00	0.00E+00	6.71E-05	8.98E-05	8.90E-05	1.12E-04	1.12E-05	3.05E-05	1.05E-06	0.00E+00	3.34E-05	8.94E-06	0.00E+00	0.00E+00
[9.04 .. 9.06]	2.41E-05	0.00E+00	0.00E+00	2.85E-05	0.00E+00	0.00E+00	6.95E-07	3.30E-05	0.00E+00	4.69E-06	9.30E-06	1.13E-05	0.00E+00	1.27E-05	6.53E-06	0.00E+00	7.48E-06	2.41E-05	2.54E-05	1.01E-05	0.00E+00	0.00E+00	5.30E-05	8.77E-06	1.59E-05	6.86E-06	7.49E-06	0.00E+00	5.25E-05	1.13E-06	0.00E+00	2.43E-05	0.00E+00	0.00E+00	0.00E+00	0.00E+00	1.74E-05	0.00E+00	0.00E+00	1.81E-05	0.00E+00	3.21E-06	8.00E-06
[9.06 .. 9.08]	0.00E+00	0.00E+00	0.00E+00	6.77E-06	0.00E+00	0.00E+00	9.04E-06	7.80E-06	3.09E-06	0.00E+00	1.31E-05	0.00E+00	5.79E-06	5.38E-06	0.00E+00	2.58E-07	8.51E-06	7.93E-06	9.06E-06	0.00E+00	0.00E+00	1.73E-05	5.79E-05	4.70E-05	1.15E-05	2.02E-05	0.00E+00	0.00E+00	2.78E-05	0.00E+00	0.00E+00	1.43E-05	1.17E-05	1.25E-05	1.06E-05	0.00E+00	2.20E-05	0.00E+00	1.70E-06	2.11E-05	5.32E-07	2.11E-05	1.55E-05
[9.08 .. 9.10]	4.27E-06	1.10E-05	0.00E+00	5.33E-06	0.00E+00	0.00E+00	0.00E+00	1.59E-05	5.49E-06	3.92E-06	0.00E+00	0.00E+00	0.00E+00	9.26E-07	7.96E-06	1.91E-07	1.75E-05	2.21E-05	0.00E+00	2.57E-05	4.93E-05	2.54E-05	7.87E-05	2.80E-06	2.37E-05	7.15E-06	1.61E-05	0.00E+00	0.00E+00	0.00E+00	0.00E+00	0.00E+00	0.00E+00	0.00E+00	0.00E+00	0.00E+00	0.00E+00	0.00E+00	0.00E+00	3.91E-05	0.00E+00	0.00E+00	0.00E+00
[9.10 .. 9.12]	2.34E-05	5.73E-06	3.20E-05	2.90E-05	1.23E-05	0.00E+00	3.51E-05	2.65E-05	8.80E-06	7.71E-06	0.00E+00	2.01E-05	3.59E-05	4.24E-05	2.09E-05	3.26E-05	0.00E+00	2.00E-05	2.63E-05	4.00E-05	0.00E+00	6.70E-05	9.33E-05	2.16E-05	0.00E+00	4.65E-05	0.00E+00	0.00E+00	6.46E-05	1.58E-05	0.00E+00	3.71E-05	1.76E-05	2.62E-05	2.14E-05	1.24E-05	1.46E-05	0.00E+00	1.74E-05	6.41E-05	3.14E-05	3.65E-05	2.41E-05
[9.12 .. 9.14]	2.41E-05	2.42E-05	1.08E-05	5.73E-05	3.00E-05	0.00E+00	2.62E-05	2.01E-05	8.65E-06	1.28E-05	1.03E-05	2.73E-05	4.13E-05	6.76E-05	5.01E-05	4.93E-05	1.06E-05	7.36E-06	5.97E-05	2.39E-05	5.57E-05	2.23E-05	6.43E-05	5.27E-05	1.39E-05	1.97E-05	1.05E-06	2.74E-06	3.65E-05	0.00E+00	0.00E+00	1.67E-04	2.02E-04	1.54E-04	1.67E-04	1.77E-05	2.71E-05	9.84E-06	1.33E-05	5.92E-05	3.12E-05	4.45E-05	2.88E-05
[9.14 .. 9.16]	8.50E-04	9.25E-04	4.67E-04	6.73E-04	6.20E-04	4.99E-04	4.62E-04	7.42E-04	2.77E-04	2.89E-04	2.83E-04	3.85E-04	1.13E-03	1.10E-03	1.14E-03	1.13E-03	1.95E-04	1.97E-04	2.52E-04	2.16E-04	3.00E-04	3.97E-04	4.40E-04	3.70E-04	9.79E-05	1.05E-04	8.79E-05	2.01E-04	7.28E-05	2.10E-04	2.19E-04	5.50E-04	6.86E-04	6.25E-04	7.37E-04	4.59E-04	4.24E-04	4.61E-04	4.12E-04	1.18E-03	1.28E-03	1.18E-03	1.13E-03
[9.16 .. 9.18]	1.41E-04	6.01E-05	9.42E-05	2.11E-04	3.70E-05	7.14E-05	2.91E-04	1.77E-04	1.13E-05	1.21E-05	5.95E-06	1.45E-05	4.42E-05	5.17E-05	1.05E-04	6.37E-05	2.05E-05	2.85E-05	5.02E-05	3.70E-05	3.05E-05	3.91E-06	1.19E-04	3.93E-05	0.00E+00	0.00E+00	4.76E-06	0.00E+00	2.14E-05	1.90E-05	4.18E-05	5.20E-05	1.03E-04	1.38E-04	1.44E-04	4.30E-05	3.25E-05	3.05E-05	1.28E-05	7.67E-05	8.80E-05	4.43E-05	3.46E-04
[9.18 .. 9.20]	3.17E-05	6.72E-06	2.56E-05	1.07E-05	0.00E+00	0.00E+00	2.41E-05	7.34E-06	0.00E+00	1.01E-05	0.00E+00	0.00E+00	0.00E+00	9.65E-06	1.14E-05	0.00E+00	2.42E-06	2.14E-05	4.06E-05	3.03E-05	3.34E-05	1.05E-05	5.78E-05	4.45E-05	0.00E+00	2.17E-06	1.74E-05	0.00E+00	5.32E-05	0.00E+00	0.00E+00	0.00E+00	7.87E-06	0.00E+00	3.41E-05	6.36E-06	1.92E-05	1.87E-06	1.84E-07	8.79E-06	9.44E-06	1.37E-05	0.00E+00
[9.20 .. 9.22]	1.29E-05	6.06E-06	6.07E-06	4.81E-06	0.00E+00	0.00E+00	2.22E-05	0.00E+00	0.00E+00	5.26E-06	3.17E-06	7.01E-06	1.05E-05	1.01E-05	9.03E-06	1.10E-05	0.00E+00	9.08E-06	0.00E+00	2.57E-05	7.69E-06	2.36E-05	2.39E-05	2.03E-05	0.00E+00	2.81E-05	0.00E+00	0.00E+00	2.05E-05	1.45E-05	1.54E-05	8.82E-06	4.50E-05	0.00E+00	2.16E-05	0.00E+00	0.00E+00	7.99E-06	2.14E-05	1.19E-05	0.00E+00	1.92E-06	0.00E+00
[9.22 .. 9.24]	0.00E+00	1.51E-05	0.00E+00	1.03E-05	7.61E-06	0.00E+00	1.74E-05	2.31E-05	1.55E-05	1.71E-06	0.00E+00	1.16E-05	4.70E-06	0.00E+00	0.00E+00	0.00E+00	2.11E-05	6.19E-06	2.77E-05	9.69E-06	3.04E-05	1.71E-05	2.85E-05	3.68E-05	0.00E+00	5.56E-06	0.00E+00	0.00E+00	0.00E+00	0.00E+00	0.00E+00	1.28E-05	0.00E+00	0.00E+00	3.79E-05	0.00E+00	3.71E-05	9.66E-06	2.19E-06	2.26E-05	0.00E+00	1.99E-05	0.00E+00
[9.24 .. 9.26]	2.21E-05	8.42E-06	3.45E-05	1.68E-06	0.00E+00	0.00E+00	2.37E-05	3.94E-05	0.00E+00	7.96E-06	1.04E-05	8.61E-06	0.00E+00	1.32E-05	3.14E-05	1.41E-05	0.00E+00	2.04E-05	4.33E-05	3.36E-05	3.81E-05	1.72E-05	6.81E-05	1.26E-05	0.00E+00	2.67E-06	0.00E+00	0.00E+00	1.69E-05	0.00E+00	1.32E-06	3.10E-05	2.76E-06	0.00E+00	0.00E+00	6.35E-07	2.16E-05	7.33E-06	0.00E+00	4.02E-05	4.59E-05	1.79E-05	0.00E+00
[9.26 .. 9.28]	2.28E-05	2.84E-05	0.00E+00	5.46E-05	1.89E-05	0.00E+00	2.18E-05	1.99E-05	0.00E+00	1.41E-05	0.00E+00	3.06E-06	1.34E-05	1.10E-05	9.68E-06	4.13E-06	2.59E-05	2.89E-05	3.26E-05	2.70E-05	5.55E-05	1.78E-05	4.89E-05	2.14E-05	0.00E+00	3.79E-05	9.67E-06	0.00E+00	2.17E-05	2.68E-07	0.00E+00	4.78E-06	3.74E-05	1.28E-05	8.77E-06	0.00E+00	1.24E-05	1.05E-05	1.69E-06	4.60E-05	9.08E-06	2.02E-05	2.38E-05
[9.28 .. 9.30]	4.21E-05	3.37E-05	7.04E-05	4.33E-05	7.67E-05	4.06E-05	1.79E-04	2.04E-04	1.04E-05	7.75E-06	9.21E-06	2.72E-05	4.54E-05	3.62E-05	4.83E-05	1.71E-05	2.82E-04	4.12E-04	6.41E-04	5.20E-04	3.62E-04	3.65E-04	5.82E-04	3.88E-04	5.77E-05	8.31E-05	9.08E-05	0.00E+00	0.00E+00	0.00E+00	0.00E+00	3.93E-04	4.85E-04	1.60E-04	1.89E-04	2.07E-05	2.30E-05	1.79E-05	1.65E-05	3.44E-05	4.33E-05	4.18E-05	2.31E-05
[9.30 .. 9.32]	7.50E-05	1.46E-05	6.21E-05	3.88E-05	3.22E-05	0.00E+00	3.59E-05	4.15E-05	0.00E+00	4.61E-06	0.00E+00	1.35E-05	2.16E-05	2.65E-05	3.31E-05	3.16E-05	0.00E+00	4.02E-05	2.58E-05	3.77E-05	4.70E-05	5.37E-05	1.24E-04	6.91E-05	1.03E-05	1.68E-06	1.91E-05	0.00E+00	8.37E-05	1.23E-05	0.00E+00	1.27E-05	7.40E-08	1.11E-05	2.63E-05	5.58E-06	1.00E-05	1.04E-05	8.15E-06	6.57E-05	6.28E-05	3.98E-05	8.07E-05
[9.32 .. 9.34]	5.51E-04	7.07E-04	3.01E-04	4.30E-04	4.80E-04	2.91E-04	1.72E-04	4.79E-04	2.18E-04	2.46E-04	2.32E-04	3.32E-04	9.13E-04	8.76E-04	8.31E-04	8.68E-04	1.49E-04	9.65E-05	1.79E-04	1.73E-04	2.53E-04	2.93E-04	3.38E-04	3.17E-04	8.15E-05	1.31E-04	7.86E-05	2.22E-04	7.25E-05	2.09E-04	1.58E-04	3.86E-04	4.82E-04	4.16E-04	4.97E-04	3.33E-04	3.28E-04	3.39E-04	3.03E-04	9.48E-04	9.99E-04	9.51E-04	5.04E-04
[9.34 .. 9.36]	3.50E-04	3.11E-04	1.98E-04	4.21E-04	1.77E-04	2.70E-04	5.39E-04	4.29E-04	5.77E-05	5.15E-05	7.56E-05	7.98E-05	3.09E-04	3.01E-04	4.04E-04	3.48E-04	7.64E-05	9.69E-05	1.32E-04	5.26E-05	9.82E-05	7.32E-05	1.77E-04	1.04E-04	3.37E-05	1.36E-05	4.47E-05	0.00E+00	1.06E-04	4.70E-05	8.00E-05	2.20E-04	3.42E-04	3.48E-04	3.42E-04	1.47E-04	1.43E-04	1.61E-04	1.50E-04	3.40E-04	4.06E-04	3.43E-04	9.60E-04
[9.36 .. 9.38]	5.81E-05	2.71E-05	3.40E-05	2.67E-05	1.90E-06	0.00E+00	0.00E+00	0.00E+00	0.00E+00	1.65E-05	0.00E+00	7.00E-06	4.09E-06	4.90E-06	5.65E-06	3.26E-06	0.00E+00	2.04E-05	9.57E-06	3.54E-06	1.82E-05	0.00E+00	4.29E-05	3.63E-05	1.88E-05	1.07E-06	2.01E-05	0.00E+00	0.00E+00	6.01E-06	0.00E+00	1.99E-05	1.89E-05	0.00E+00	2.41E-05	0.00E+00	2.84E-05	3.02E-06	0.00E+00	1.74E-05	0.00E+00	8.96E-06	1.56E-05
[9.38 .. 9.40]	5.99E-05	1.70E-05	0.00E+00	1.48E-05	0.00E+00	0.00E+00	5.49E-06	1.10E-05	7.89E-06	1.48E-06	0.00E+00	0.00E+00	3.27E-06	5.79E-06	3.22E-06	2.39E-06	8.95E-06	1.96E-05	2.36E-05	2.74E-06	2.05E-05	1.39E-05	5.74E-05	2.23E-05	9.01E-06	3.70E-05	1.09E-05	0.00E+00	3.71E-05	0.00E+00	0.00E+00	1.71E-05	1.64E-05	1.43E-05	2.85E-05	3.31E-06	2.66E-06	2.21E-05	1.81E-06	1.67E-05	0.00E+00	8.30E-06	0.00E+00
[9.40 .. 9.42]	4.58E-05	2.57E-05	3.80E-05	8.43E-06	0.00E+00	0.00E+00	2.98E-05	2.62E-05	2.00E-06	9.22E-06	2.43E-06	0.00E+00	0.00E+00	1.46E-06	1.53E-05	0.00E+00	0.00E+00	2.29E-05	3.51E-05	5.31E-09	2.98E-05	3.31E-05	1.50E-05	0.00E+00	1.26E-06	0.00E+00	1.28E-05	0.00E+00	1.03E-05	1.65E-05	0.00E+00	0.00E+00	0.00E+00	0.00E+00	0.00E+00	3.40E-06	2.27E-06	1.65E-06	5.20E-06	0.00E+00	0.00E+00	4.92E-06	8.76E-08
[9.42 .. 9.44]	6.49E-05	1.63E-05	5.13E-05	9.48E-06	0.00E+00	0.00E+00	2.20E-06	1.64E-05	0.00E+00	4.02E-06	5.00E-06	2.10E-05	0.00E+00	9.00E-06	2.27E-05	7.80E-06	0.00E+00	2.49E-05	2.02E-05	0.00E+00	7.92E-05	0.00E+00	5.94E-05	2.44E-08	4.07E-05	0.00E+00	1.35E-05	0.00E+00	0.00E+00	1.14E-05	7.34E-06	0.00E+00	0.00E+00	0.00E+00	1.23E-05	0.00E+00	1.40E-05	4.27E-07	1.10E-05	2.22E-05	0.00E+00	0.00E+00	0.00E+00
[9.44 .. 9.46]	6.44E-05	0.00E+00	0.00E+00	3.28E-05	0.00E+00	0.00E+00	6.02E-06	2.35E-05	0.00E+00	0.00E+00	3.45E-06	5.80E-06	1.46E-05	2.91E-05	2.19E-05	3.89E-05	2.38E-05	0.00E+00	3.36E-05	2.57E-05	1.27E-05	2.78E-05	3.05E-05	1.86E-05	0.00E+00	3.34E-05	0.00E+00	0.00E+00	0.00E+00	1.01E-05	0.00E+00	1.73E-05	1.14E-05	9.14E-06	2.70E-05	0.00E+00	0.00E+00	1.37E-05	9.31E-06	4.16E-05	4.94E-05	3.48E-05	9.65E-06
[9.46 .. 9.48]	3.65E-05	2.21E-06	3.34E-05	0.00E+00	0.00E+00	0.00E+00	0.00E+00	4.57E-06	1.14E-06	9.01E-06	0.00E+00	0.00E+00	8.00E-06	1.78E-05	2.49E-05	1.38E-05	0.00E+00	1.68E-05	1.13E-06	2.52E-05	3.38E-05	2.60E-05	6.26E-05	1.86E-05	0.00E+00	2.61E-05	1.36E-05	0.00E+00	0.00E+00	1.99E-05	5.78E-06	0.00E+00	8.42E-06	0.00E+00	0.00E+00	8.09E-07	4.46E-06	2.67E-06	0.00E+00	4.97E-05	4.95E-05	3.49E-05	3.44E-05
[9.48 .. 9.50]	5.99E-05	8.29E-06	3.31E-05	9.72E-06	1.96E-06	0.00E+00	1.51E-05	0.00E+00	0.00E+00	3.83E-06	3.44E-06	1.32E-06	3.71E-07	1.43E-05	7.04E-06	0.00E+00	1.31E-05	1.99E-05	1.26E-05	1.28E-05	1.78E-05	6.04E-06	7.58E-05	4.34E-05	3.51E-06	2.99E-05	7.21E-06	0.00E+00	2.40E-05	1.33E-05	9.06E-06	1.35E-05	1.45E-05	5.67E-06	0.00E+00	7.24E-06	0.00E+00	1.32E-05	9.70E-06	1.51E-05	0.00E+00	7.93E-06	2.28E-06
